# Supplementary material for: (2,6-Bis{5-amino-3-tert-butyl-4-[(3-methyl-1,2,4-thia­diazol-5-yl)diazen­yl]-1H-pyrazol-1-yl}-4-oxo-1,4-dihydro-1,3,5-triazin-1-ido)methanol(phenol)sodium phenol tetra­solvate
Source: Acta Crystallogr Sect E Struct Rep Online. 2010 Mar 27;66(Pt 4):m463–4. doi: 10.1107/S160053681001086X (PMC2983962; doi:10.1107/S160053681001086X)
Supplement: Supplementary file 2 [file e-66-0m463-Isup2.hkl]

# 
# h,k,l, Fc-squared, Fo-squared, sigma(Fo-squared) and status flag 
# 
data_I
_shelx_title '  YF001_a_16' 
_shelx_refln_list_code          4 
_shelx_F_calc_maximum      439.22 
_exptl_crystal_F_000      1246.00 
_reflns_d_resolution_high  0.8301 
 
loop_ 
 _symmetry_equiv_pos_as_xyz 
 'x, y, z' 
 '-x, -y, -z' 
 
_cell_length_a     8.3896 
_cell_length_b    18.8780 
_cell_length_c    20.4059 
_cell_angle_alpha 114.103 
_cell_angle_beta   96.580 
_cell_angle_gamma  95.650 
 
_shelx_F_squared_multiplier     1.000 
 
loop_ 
 _refln_index_h 
 _refln_index_k 
 _refln_index_l 
 _refln_F_squared_calc 
 _refln_F_squared_meas 
 _refln_F_squared_sigma 
 _refln_observed_status 
   1   0   0      342.86      214.96      3.66 o 
   2   0   0     1105.70     1517.19     59.31 o 
   3   0   0      178.16      219.64     11.03 o 
   4   0   0        3.78       21.72      4.23 o 
   5   0   0      476.03      459.23     11.64 o 
   6   0   0        2.75       12.67     10.95 o 
   7   0   0       46.08       35.41     13.53 o 
   8   0   0       17.80       13.29     11.56 o 
  -7   1   0       32.53       26.84      9.92 o 
  -6   1   0       36.07       42.79      8.01 o 
  -5   1   0        4.99        9.05      2.38 o 
  -4   1   0        1.51       16.20      5.40 o 
  -3   1   0     3420.09     4629.08     89.62 o 
  -2   1   0     6978.62     8282.49    165.71 o 
  -1   1   0     2587.83     2216.73     27.39 o 
   1   1   0        0.03       15.13      1.18 o 
   2   1   0     1903.43     2363.33    113.11 o 
   3   1   0       83.09      103.28      4.50 o 
   4   1   0        1.22        1.34      1.63 o 
   5   1   0     1752.99     1936.55     48.63 o 
   6   1   0       17.95       22.16      9.75 o 
   7   1   0      786.04      726.95     96.80 o 
   8   1   0       25.46       15.86     21.20 o 
  -7   2   0       51.83       63.43     17.94 o 
  -6   2   0      564.99      626.58     25.77 o 
  -5   2   0     2667.77     3191.56     60.79 o 
  -4   2   0      476.62      649.87     14.57 o 
  -3   2   0       46.53       91.38      6.86 o 
  -2   2   0     6582.42     6454.15    121.78 o 
  -1   2   0     2545.40     2542.49     33.87 o 
   0   2   0     5029.14     4475.45     59.19 o 
   1   2   0      529.50      489.81      6.31 o 
   2   2   0      195.65      123.34      3.95 o 
   3   2   0      107.42      116.27      2.96 o 
   4   2   0      715.38      769.32     30.63 o 
   5   2   0       79.53       79.15      9.17 o 
   6   2   0       43.83       48.35      8.53 o 
   7   2   0      172.07      145.93     32.93 o 
   8   2   0      153.22       94.13     27.54 o 
   9   2   0       22.92        4.31      6.61 o 
  -8   3   0      146.33      123.07     22.49 o 
  -7   3   0     1250.44     1224.83    137.48 o 
  -6   3   0        0.31      338.95    228.29 o 
  -5   3   0      317.27      299.63      9.26 o 
  -4   3   0       61.02       75.81      5.24 o 
  -3   3   0        5.64        2.62      0.97 o 
  -2   3   0    16540.75    17491.60    401.02 o 
  -1   3   0      883.69     1047.57     16.35 o 
   0   3   0      152.24      109.30      3.01 o 
   1   3   0      350.30      380.69     17.99 o 
   2   3   0     4113.59     4738.16    125.73 o 
   3   3   0       32.43       13.13      1.44 o 
   4   3   0     4496.72     5251.56    144.59 o 
   5   3   0      149.02      143.88      9.07 o 
   6   3   0      615.02      614.29     36.72 o 
   7   3   0      287.46      338.73     51.35 o 
   8   3   0      357.18      259.06     45.51 o 
   9   3   0      180.34       38.58     20.97 o 
  -8   4   0        0.06      146.16     28.68 o 
  -7   4   0      113.20      123.63     21.86 o 
  -6   4   0       88.57       92.13     13.67 o 
  -5   4   0      177.90      135.91      6.29 o 
  -4   4   0      687.10      728.43     29.93 o 
  -3   4   0      708.26      928.71     17.04 o 
  -2   4   0    31591.34    32445.05    910.46 o 
  -1   4   0      936.53      899.70     15.42 o 
   0   4   0      274.43      396.90      8.88 o 
   1   4   0        0.26        1.38      1.58 o 
   2   4   0      691.02      860.70     18.65 o 
   3   4   0     2326.19     2575.39     53.69 o 
   4   4   0      444.94      513.75     16.89 o 
   5   4   0     1046.65     1184.93     43.03 o 
   6   4   0      165.36      265.59     62.49 o 
   7   4   0       62.74       58.09     26.18 o 
   8   4   0       53.71       38.16     19.74 o 
   9   4   0      242.13       38.51     22.95 o 
  -9   5   0       10.83        3.81      5.62 o 
  -8   5   0      302.29      242.92     47.66 o 
  -7   5   0     1054.98     1177.13     59.83 o 
  -6   5   0       18.16       10.71      7.75 o 
  -5   5   0      289.92      302.13     13.97 o 
  -4   5   0      240.84      203.60      5.57 o 
  -3   5   0      627.26      510.46     14.35 o 
  -2   5   0      516.18      638.31     10.72 o 
  -1   5   0      812.48      743.22     11.65 o 
   0   5   0     2089.09     1924.76     27.71 o 
   1   5   0     1416.06     1393.00     29.63 o 
   2   5   0      463.08      523.12     13.67 o 
   3   5   0       57.71       52.25      4.69 o 
   4   5   0       83.12       87.47      7.12 o 
   5   5   0        0.18       10.80      9.89 o 
   6   5   0      768.98      574.88    323.60 o 
   7   5   0        0.76        7.13     14.79 o 
   8   5   0      154.64      143.02     33.90 o 
   9   5   0       17.70        3.72     11.77 o 
  -9   6   0       62.33       47.60     11.79 o 
  -8   6   0      221.88      203.79     21.33 o 
  -7   6   0       26.38       25.62     11.02 o 
  -6   6   0        0.38        4.40      6.55 o 
  -5   6   0      158.66      188.41     15.63 o 
  -4   6   0     1474.29     1478.95     50.16 o 
  -3   6   0     1806.17     1764.97     47.28 o 
  -2   6   0     6497.69     6744.86    193.78 o 
  -1   6   0     2812.18     2952.88     44.58 o 
   0   6   0      338.42      344.26      7.50 o 
   1   6   0      596.49      617.71     14.27 o 
   2   6   0    12737.48    12500.31    465.74 o 
   3   6   0      142.23      195.27      7.62 o 
   4   6   0      192.50      221.59     14.22 o 
   5   6   0        1.15        6.74      7.77 o 
   6   6   0     1129.95     1468.34     79.94 o 
   7   6   0     1116.28     1332.35    123.77 o 
   8   6   0      290.38      278.89     42.96 o 
   9   6   0        1.16        0.10      5.92 o 
  -9   7   0       78.81       79.17     35.70 o 
  -8   7   0      145.07      152.48     18.08 o 
  -7   7   0       97.86       95.10     20.18 o 
  -6   7   0       28.57       35.08     11.99 o 
  -5   7   0       51.50       81.63     14.79 o 
  -4   7   0    16659.65    16275.22    431.93 o 
  -3   7   0      793.56      725.25     15.38 o 
  -2   7   0       81.27      148.95     20.89 o 
  -1   7   0      194.07      171.79      4.69 o 
   0   7   0     1889.69     1610.50     29.28 o 
   1   7   0      221.02      214.69      7.74 o 
   2   7   0      520.32      607.00     22.68 o 
   3   7   0     1118.20     1063.61     39.62 o 
   4   7   0        4.93        1.84      4.00 o 
   5   7   0      433.15      518.70     40.39 o 
   6   7   0      418.26      494.17     43.47 o 
   7   7   0       44.61       69.99     28.85 o 
   8   7   0       23.74       18.69     16.28 o 
  -9   8   0       69.81       47.48     18.00 o 
  -8   8   0       45.23       69.46     16.33 o 
  -7   8   0      149.81      192.00     22.61 o 
  -6   8   0       95.64      112.81     22.18 o 
  -5   8   0       56.17       72.87     15.16 o 
  -4   8   0      533.32      547.37     14.04 o 
  -3   8   0       24.77       48.54      5.18 o 
  -2   8   0     1171.89     1200.27     24.12 o 
  -1   8   0       27.97       15.45      1.94 o 
   0   8   0      800.73      770.38     14.92 o 
   1   8   0      263.98      222.11      9.15 o 
   2   8   0     2012.20     1758.99     69.06 o 
   3   8   0      110.28      107.80      9.26 o 
   4   8   0      316.23      363.82     27.53 o 
   5   8   0       11.13       24.25     10.99 o 
   6   8   0       74.49       80.79     16.94 o 
   7   8   0      120.00      130.60     57.64 o 
   8   8   0       29.59       29.39     26.88 o 
  -9   9   0      333.02      412.13     69.28 o 
  -8   9   0      216.61      258.65     26.85 o 
  -7   9   0       93.41      100.25     18.41 o 
  -6   9   0      233.43      185.56     23.38 o 
  -5   9   0      551.90      513.30     35.09 o 
  -4   9   0      608.15      499.31     15.52 o 
  -3   9   0      107.41      102.90      5.98 o 
  -2   9   0        3.08       14.86      4.00 o 
  -1   9   0     1189.74     1215.02     22.00 o 
   0   9   0     1847.23     1873.24     50.01 o 
   1   9   0      393.72      388.43     12.73 o 
   2   9   0      104.84      106.60      7.57 o 
   3   9   0       11.71        3.71      2.93 o 
   4   9   0      883.80     1013.47     92.79 o 
   5   9   0      341.54      426.54     36.82 o 
   6   9   0      201.87      299.24     27.87 o 
   7   9   0       10.40       16.93      7.61 o 
   8   9   0       17.22        6.36      9.68 o 
  -9  10   0       65.46      100.87     13.54 o 
  -8  10   0       31.07       39.71     11.19 o 
  -7  10   0       22.43       50.89     14.43 o 
  -6  10   0       13.13       29.18     13.21 o 
  -5  10   0      113.62      133.56     23.77 o 
  -4  10   0       52.19       74.48      6.60 o 
  -3  10   0      455.49      423.64     13.63 o 
  -2  10   0      446.96      455.38     13.94 o 
  -1  10   0        0.50        6.75      2.61 o 
   0  10   0     3668.66     4128.35     91.60 o 
   1  10   0       12.13        8.23      2.93 o 
   2  10   0      269.85      270.88     17.32 o 
   3  10   0       53.06       78.11     11.12 o 
   4  10   0     3898.69     4307.18    425.38 o 
   5  10   0       16.91       24.86     11.06 o 
   6  10   0      293.21      321.15     35.88 o 
   7  10   0        4.16        4.41     11.04 o 
  -9  11   0       35.72       15.45      8.75 o 
  -8  11   0        0.16       -0.13      3.28 o 
  -7  11   0        3.18       10.81      8.91 o 
  -6  11   0        8.93        0.77      6.11 o 
  -5  11   0       58.98       53.87     14.91 o 
  -4  11   0      531.60      524.47     45.64 o 
  -3  11   0      302.56      295.07     12.57 o 
  -2  11   0      318.19      264.34     10.83 o 
  -1  11   0      301.23      306.32     10.24 o 
   0  11   0      252.63      219.73     11.68 o 
   1  11   0      357.35      386.92     25.85 o 
   2  11   0      868.60      746.01     50.62 o 
   3  11   0       40.31       36.30      9.47 o 
   4  11   0      104.54      113.56     19.41 o 
   5  11   0       66.13       64.83     24.00 o 
   6  11   0      379.05      449.89     67.67 o 
   7  11   0        1.55       -0.96      7.47 o 
  -9  12   0       40.09       19.04      8.91 o 
  -8  12   0       43.23       60.62     12.54 o 
  -7  12   0        0.10       -0.72      5.08 o 
  -6  12   0       59.53       77.86     17.44 o 
  -5  12   0      131.35      116.46     19.81 o 
  -4  12   0        2.34        1.44      4.67 o 
  -3  12   0        1.24        1.41      3.29 o 
  -2  12   0      329.85      268.10     14.35 o 
  -1  12   0     2237.08     2080.21     79.41 o 
   0  12   0       86.28       84.37     13.26 o 
   1  12   0       68.46       63.79     11.68 o 
   2  12   0      102.03       95.37     15.78 o 
   3  12   0       16.52       11.29      9.75 o 
   4  12   0     1641.01     1894.75    225.45 o 
   5  12   0       78.90       90.91     16.86 o 
   6  12   0       23.34       26.74     12.39 o 
   7  12   0       20.95       -4.59     14.35 o 
  -8  13   0       12.49       12.75      7.50 o 
  -7  13   0       66.11       80.13     15.51 o 
  -6  13   0      107.04      137.10     20.49 o 
  -5  13   0      126.52      152.14     21.35 o 
  -4  13   0       64.97       90.80     13.03 o 
  -3  13   0      138.20      128.76     11.52 o 
  -2  13   0      399.94      360.74     17.98 o 
  -1  13   0        3.05        8.58      6.21 o 
   0  13   0       93.90      106.70     13.41 o 
   1  13   0        9.96       13.50      7.03 o 
   2  13   0     3347.06     3754.56    187.88 o 
   3  13   0        0.50       -0.10      3.60 o 
   4  13   0      103.22       98.35     17.62 o 
   5  13   0       18.08       14.46     11.77 o 
   6  13   0       24.84       31.05     15.09 o 
  -8  14   0       89.65      118.50     14.78 o 
  -7  14   0      164.95      226.72     26.38 o 
  -6  14   0      208.40      240.19     24.60 o 
  -5  14   0      156.15      173.65     25.45 o 
  -4  14   0       16.01       13.95      7.60 o 
  -3  14   0        1.24        3.68      4.44 o 
  -2  14   0      227.65      202.47     17.87 o 
  -1  14   0       24.29       27.79      9.21 o 
   0  14   0        1.43        4.96      5.93 o 
   1  14   0      921.28      903.57     80.24 o 
   2  14   0      452.23      504.13     57.19 o 
   3  14   0       11.27        3.18      6.06 o 
   4  14   0      365.41      374.31    126.46 o 
   5  14   0       28.14       30.33     11.16 o 
   6  14   0        8.07        4.57     11.76 o 
  -8  15   0        0.01        1.27      3.89 o 
  -7  15   0       89.26      120.78     15.89 o 
  -6  15   0      100.79      136.10     19.33 o 
  -5  15   0      225.90      285.66     26.49 o 
  -4  15   0      264.10      280.76     21.13 o 
  -3  15   0      421.78      412.00     32.29 o 
  -2  15   0        4.50        9.94      7.43 o 
  -1  15   0       47.73       46.05     11.24 o 
   0  15   0        0.23        1.30      4.50 o 
   1  15   0       46.21       48.57     15.39 o 
   2  15   0      490.50      464.68     35.22 o 
   3  15   0       14.15       21.26     10.07 o 
   4  15   0      172.44      159.00     74.91 o 
   5  15   0       16.81       13.07      8.09 o 
  -7  16   0       26.51       30.56      9.35 o 
  -6  16   0       43.80       43.58     11.49 o 
  -5  16   0      108.69      116.97     17.46 o 
  -4  16   0      198.49      214.56     20.44 o 
  -3  16   0      162.93      139.37     21.77 o 
  -2  16   0       78.19       77.59     17.04 o 
  -1  16   0      553.55      575.10     33.50 o 
   0  16   0       40.50       40.65     11.73 o 
   1  16   0      146.60      147.06     22.78 o 
   2  16   0      615.48      678.44     42.35 o 
   3  16   0       34.44       35.64     12.40 o 
   4  16   0        4.47       11.91     18.56 o 
   5  16   0        4.01        0.30      4.20 o 
  -7  17   0       14.05       21.21     11.85 o 
  -6  17   0        1.51       -0.12      3.65 o 
  -5  17   0      110.42      121.35     19.30 o 
  -4  17   0        0.07        1.78      5.99 o 
  -3  17   0      272.36      250.80     20.37 o 
  -2  17   0      284.36      261.61     21.45 o 
  -1  17   0      166.04      120.53     15.73 o 
   0  17   0     2036.11     2114.17    115.98 o 
   1  17   0       63.13       70.12     16.05 o 
   2  17   0       92.45       78.93     15.18 o 
   3  17   0        0.55       -1.75      7.36 o 
   4  17   0       35.13       37.40     13.31 o 
  -6  18   0       11.56        6.69      4.99 o 
  -5  18   0      166.09      174.54     29.83 o 
  -4  18   0       16.28       19.08     11.14 o 
  -3  18   0       40.02       27.13      8.34 o 
  -2  18   0       18.84       21.47      9.54 o 
  -1  18   0        7.29        9.23      7.53 o 
   0  18   0       56.05       45.44     13.68 o 
   1  18   0        1.81       10.30     14.87 o 
   2  18   0      278.31      333.05     24.73 o 
   3  18   0        0.06       -0.98      9.89 o 
  -5  19   0       98.64       99.00     19.74 o 
  -4  19   0       66.13       32.98      9.38 o 
  -3  19   0        1.59        3.15      7.59 o 
  -2  19   0      328.45      300.23     39.77 o 
  -1  19   0       12.89       16.21      7.06 o 
   0  19   0      543.89      564.09     36.32 o 
   1  19   0      118.86      134.60     17.30 o 
   2  19   0        3.25       -0.33      3.23 o 
  -4  20   0        1.03       -0.16      4.11 o 
  -3  20   0       41.17       22.73      8.31 o 
  -2  20   0      137.28      106.92     48.32 o 
  -1  20   0       17.26       10.18     12.16 o 
   0  20   0       83.56       46.37     35.40 o 
   1  20   0        0.33        1.31      4.06 o 
   1 -21   1      143.52      173.44     27.60 o 
   2 -21   1        1.18       -2.57     13.30 o 
  -1 -20   1        3.26        8.20      7.68 o 
   0 -20   1       64.09       57.49     40.62 o 
   1 -20   1        1.24        2.51      5.42 o 
   2 -20   1        8.56        4.03      4.07 o 
   3 -20   1      240.28      199.85     52.77 o 
   4 -20   1       15.30        2.28     10.59 o 
  -2 -19   1        3.32        0.30      3.66 o 
  -1 -19   1       98.18      117.66     17.32 o 
   0 -19   1      152.72      160.97     19.53 o 
   1 -19   1       30.25       43.48     12.50 o 
   2 -19   1      154.16      148.70     45.45 o 
   3 -19   1      129.77      101.64     17.54 o 
   4 -19   1      289.28      287.05     22.69 o 
   5 -19   1      355.29      423.44     58.48 o 
  -3 -18   1      151.73      163.56     43.00 o 
  -2 -18   1      128.75      151.98     18.66 o 
  -1 -18   1       37.72       42.51     12.98 o 
   0 -18   1       15.52       15.43     10.33 o 
   1 -18   1      153.55      151.47     27.06 o 
   2 -18   1        2.91        3.90      5.36 o 
   3 -18   1        2.14        3.52      8.26 o 
   4 -18   1        6.26        6.87      7.29 o 
   5 -18   1        2.70        0.82      3.97 o 
   6 -18   1       68.14       48.86     10.47 o 
  -4 -17   1       70.72      113.71     21.67 o 
  -3 -17   1        4.65        2.08      5.62 o 
  -2 -17   1      529.85      509.61     41.75 o 
  -1 -17   1       50.45       52.86     15.00 o 
   0 -17   1      404.94      415.52     34.32 o 
   1 -17   1        5.63        4.15      6.89 o 
   2 -17   1       28.81       40.61     12.85 o 
   3 -17   1        5.09        6.31      8.26 o 
   4 -17   1      211.88      259.80     24.59 o 
   5 -17   1       33.20       30.86     10.31 o 
   6 -17   1        9.02        9.61      7.05 o 
   7 -17   1        6.12        7.60      6.25 o 
  -5 -16   1       58.32       99.97     30.99 o 
  -4 -16   1        2.13       -1.03      4.38 o 
  -3 -16   1       11.25       10.70     10.24 o 
  -2 -16   1     1278.17     1294.34     67.13 o 
  -1 -16   1       70.95       97.55     18.43 o 
   0 -16   1      233.00      281.32     60.71 o 
   1 -16   1       13.93        2.45      5.60 o 
   2 -16   1      239.21      189.19     18.29 o 
   3 -16   1      600.46      611.31     59.73 o 
   4 -16   1       74.59       50.96     12.11 o 
   5 -16   1      122.30      142.29     18.97 o 
   6 -16   1      197.49      238.27     22.52 o 
   7 -16   1       33.94       28.56      9.52 o 
  -5 -15   1        0.11        3.24      5.38 o 
  -4 -15   1      245.07      284.32    101.24 o 
  -3 -15   1        6.00        5.62      8.64 o 
  -2 -15   1       87.75       95.83     22.22 o 
  -1 -15   1      103.91      136.93     23.15 o 
   0 -15   1       82.31       73.06     23.16 o 
   1 -15   1      359.33      326.55     30.88 o 
   2 -15   1       18.27       27.28     10.36 o 
   3 -15   1      976.59      962.94     61.54 o 
   4 -15   1       41.40       51.51     12.44 o 
   5 -15   1       71.02       86.56     16.55 o 
   6 -15   1        3.94        9.80      8.24 o 
   7 -15   1        0.78       -3.44      9.79 o 
   8 -15   1       13.53       28.95      8.50 o 
  -6 -14   1       32.76       34.02     12.10 o 
  -5 -14   1       15.82       18.04     11.75 o 
  -4 -14   1       26.93       41.88     16.12 o 
  -3 -14   1        0.51        2.77      5.36 o 
  -2 -14   1     1432.40     1409.87     73.03 o 
  -1 -14   1       64.52       79.24     28.56 o 
   0 -14   1     1193.79     1196.88     82.89 o 
   1 -14   1     1099.24     1012.34     44.00 o 
   2 -14   1        3.14        0.57      3.72 o 
   3 -14   1        1.67        2.50      4.22 o 
   4 -14   1      300.80      296.05     23.89 o 
   5 -14   1       47.20       62.35     14.93 o 
   6 -14   1       47.70       40.81     15.59 o 
   7 -14   1      102.75      122.07     17.60 o 
   8 -14   1        0.00        1.68      5.72 o 
  -6 -13   1       17.05       22.83     15.25 o 
  -5 -13   1       43.49       52.33     13.97 o 
  -4 -13   1      763.91      983.14    110.87 o 
  -3 -13   1      306.08      341.24     26.73 o 
  -2 -13   1      198.28      241.37     34.91 o 
  -1 -13   1      500.80      430.01     53.79 o 
   0 -13   1        7.83        6.31      5.51 o 
   1 -13   1       81.15       77.94     14.61 o 
   2 -13   1      356.38      404.68     24.69 o 
   3 -13   1     1549.00     1274.30     97.43 o 
   4 -13   1      268.27      203.93     57.47 o 
   5 -13   1       69.93       90.06     17.64 o 
   6 -13   1      341.41      373.26     33.07 o 
   7 -13   1      191.52      206.32     22.65 o 
   8 -13   1        5.77       13.43      7.75 o 
  -7 -12   1        1.64        2.40      8.29 o 
  -6 -12   1       29.19       52.58     12.76 o 
  -5 -12   1       22.21       42.01     18.12 o 
  -4 -12   1      708.00      733.60     85.70 o 
  -3 -12   1        1.93        9.91      6.96 o 
  -2 -12   1       11.01        7.03      5.85 o 
  -1 -12   1      651.47      687.38     43.41 o 
   0 -12   1      172.48      206.39     14.25 o 
   1 -12   1     1566.62     1455.04     42.32 o 
   2 -12   1     1057.45      982.74     24.90 o 
   3 -12   1      214.86      207.76     10.91 o 
   4 -12   1       32.01       26.34      8.07 o 
   5 -12   1      151.74      172.35     27.03 o 
   6 -12   1       32.96       18.46     11.28 o 
   7 -12   1      138.91      201.80     23.51 o 
   8 -12   1       51.83       90.84     16.85 o 
   9 -12   1       92.52      111.59     12.98 o 
  -7 -11   1       10.76       13.95     13.58 o 
  -6 -11   1      265.68      344.39     52.54 o 
  -5 -11   1        0.02       -0.23      3.93 o 
  -4 -11   1      638.72      775.28     77.21 o 
  -3 -11   1       27.62       29.95      8.57 o 
  -2 -11   1      115.76       80.58     11.58 o 
  -1 -11   1      114.04      109.56      6.99 o 
   0 -11   1      591.57      583.06     15.38 o 
   1 -11   1      549.78      569.31     15.92 o 
   2 -11   1      624.12      507.65     13.95 o 
   3 -11   1        8.00       14.27      3.48 o 
   4 -11   1       33.94       47.18      7.80 o 
   5 -11   1       77.02       76.46     17.32 o 
   6 -11   1      286.96      386.61     34.44 o 
   7 -11   1        0.99       11.21     10.90 o 
   8 -11   1       40.58       63.30     15.83 o 
   9 -11   1       19.72       18.85      6.47 o 
  -8 -10   1       34.07       12.91     11.19 o 
  -7 -10   1       12.86       12.00      8.02 o 
  -6 -10   1      489.78      633.55     59.54 o 
  -5 -10   1       14.68       22.56     10.92 o 
  -4 -10   1     7194.90     8276.78    701.99 o 
  -3 -10   1        0.96        3.22      4.90 o 
  -2 -10   1       52.74       58.30      9.26 o 
  -1 -10   1       48.25       38.51      4.84 o 
   0 -10   1     1635.00     1426.99     35.52 o 
   1 -10   1      378.66      451.63     11.84 o 
   2 -10   1     1834.50     1694.46     35.53 o 
   3 -10   1      196.12      198.15      8.29 o 
   4 -10   1      372.40      369.11     17.27 o 
   5 -10   1      349.38      369.88     31.57 o 
   6 -10   1       79.83      151.05     23.05 o 
   7 -10   1       23.44       24.09     14.19 o 
   8 -10   1       69.90      115.82     16.44 o 
   9 -10   1        6.52        2.63      3.88 o 
  -8  -9   1       42.81       29.75     15.57 o 
  -7  -9   1       13.00       12.98     10.76 o 
  -6  -9   1     1416.96     1874.65     98.17 o 
  -5  -9   1        6.00       10.66      9.45 o 
  -4  -9   1       67.22       99.86     16.84 o 
  -3  -9   1      164.82      159.56     11.90 o 
  -2  -9   1        5.65        4.35      2.55 o 
  -1  -9   1        2.74        7.18      3.22 o 
   0  -9   1       30.71       34.63      3.34 o 
   1  -9   1      713.97      600.17     20.42 o 
   2  -9   1     1422.14     1507.79     39.65 o 
   3  -9   1      135.56      170.08      7.01 o 
   4  -9   1      211.01      154.55      6.76 o 
   5  -9   1       55.00       50.64     13.74 o 
   6  -9   1      348.28      373.06     37.95 o 
   7  -9   1      258.13      352.46     36.91 o 
   8  -9   1        3.48        5.69      8.21 o 
   9  -9   1      188.98      204.47     55.34 o 
  -8  -8   1       60.31       37.56     18.46 o 
  -7  -8   1       40.20       39.36     10.79 o 
  -6  -8   1       16.09       13.03      9.69 o 
  -5  -8   1       52.05       77.87     18.04 o 
  -4  -8   1      556.09      432.38    291.22 o 
  -3  -8   1      463.83      389.62     25.33 o 
  -2  -8   1      438.06      399.86     12.69 o 
  -1  -8   1     1095.39     1132.19     23.88 o 
   0  -8   1       31.06       30.08      2.47 o 
   1  -8   1      140.10       92.42      3.91 o 
   2  -8   1      428.56      421.82      9.62 o 
   3  -8   1      654.46      513.99     14.13 o 
   4  -8   1      882.89      812.19     18.19 o 
   5  -8   1        3.31        4.02      6.66 o 
   6  -8   1       87.05      111.70     22.09 o 
   7  -8   1        4.28        7.70     14.22 o 
   8  -8   1        0.01       -0.70      5.35 o 
   9  -8   1        2.64       -1.91      3.62 o 
  -8  -7   1       28.22       20.34     15.85 o 
  -7  -7   1       82.82      130.46     23.01 o 
  -6  -7   1     1581.89     1971.60    164.02 o 
  -5  -7   1      124.47      164.55     20.06 o 
  -4  -7   1      175.06      220.13     27.84 o 
  -3  -7   1      130.80      131.32      7.24 o 
  -2  -7   1     4786.37     5013.23    146.03 o 
  -1  -7   1      340.12      271.63      6.55 o 
   0  -7   1     2296.97     2450.06     36.44 o 
   1  -7   1       35.46       66.97      3.68 o 
   2  -7   1     1468.06     1322.84     22.50 o 
   3  -7   1       49.05       38.10      2.11 o 
   4  -7   1     2555.65     2331.41     44.70 o 
   5  -7   1      153.25      160.53     23.75 o 
   6  -7   1       12.15        6.32      9.15 o 
   7  -7   1       92.48      138.71     24.96 o 
   8  -7   1       98.32      104.66     18.14 o 
   9  -7   1      367.81      333.90    158.95 o 
  -9  -6   1       29.51        5.92      7.47 o 
  -8  -6   1      136.39      144.67     31.88 o 
  -7  -6   1      128.64      172.49     18.15 o 
  -6  -6   1     2251.73     2570.99    122.85 o 
  -5  -6   1        0.49        1.14      4.54 o 
  -4  -6   1      164.49      147.22      8.29 o 
  -3  -6   1      233.87      229.35      7.83 o 
  -2  -6   1      318.25      377.81     15.55 o 
  -1  -6   1     3448.32     3027.44     57.88 o 
   0  -6   1      178.70      135.28      4.24 o 
   1  -6   1     8286.46     8017.83    141.81 o 
   2  -6   1      138.13      119.83      3.83 o 
   3  -6   1     3826.90     4062.18     68.07 o 
   4  -6   1     2564.09     2502.98     56.33 o 
   5  -6   1       39.87       44.09      9.28 o 
   6  -6   1      592.86      627.43     38.60 o 
   7  -6   1      270.94      260.56     29.80 o 
   8  -6   1       35.85       21.62     12.35 o 
  -9  -5   1       41.70       14.49      9.99 o 
  -8  -5   1       92.89       50.53     21.55 o 
  -7  -5   1       56.36       54.89     25.98 o 
  -6  -5   1       69.13       82.38     14.95 o 
  -5  -5   1       45.38       49.08     11.89 o 
  -4  -5   1      140.18      113.25      6.82 o 
  -3  -5   1      125.98      154.46      6.72 o 
  -2  -5   1     1483.87     1345.42     26.17 o 
  -1  -5   1      146.90      123.54      8.90 o 
   0  -5   1     9063.24     8328.57    162.32 o 
   1  -5   1     9896.25     9915.30    180.89 o 
   2  -5   1     6157.58     5988.47    104.82 o 
   3  -5   1        0.33        3.68      1.36 o 
   4  -5   1      225.02      229.48      8.27 o 
   5  -5   1      177.05      239.05     19.81 o 
   6  -5   1        1.90       -1.95      5.22 o 
   7  -5   1      468.40      475.47     43.80 o 
   8  -5   1      422.73      444.31     46.10 o 
   9  -5   1       19.80       70.21     14.78 o 
  -9  -4   1       36.13        7.78      8.16 o 
  -8  -4   1       48.21       15.35     14.84 o 
  -7  -4   1        0.38       -3.72     11.85 o 
  -6  -4   1     1123.42     1326.60     75.34 o 
  -5  -4   1        0.02        0.38      2.47 o 
  -4  -4   1      135.96      153.32     19.23 o 
  -3  -4   1       51.83       55.28      2.92 o 
  -2  -4   1     3113.13     2815.81     42.49 o 
  -1  -4   1       61.78       66.94      3.91 o 
   0  -4   1      749.74      647.00     13.11 o 
   1  -4   1    29219.81    26562.71    677.53 o 
   2  -4   1    74933.28    68094.05   2414.30 o 
   3  -4   1      993.01      920.55     14.15 o 
   4  -4   1      468.74      580.68     32.52 o 
   5  -4   1        9.16        1.30      2.62 o 
   6  -4   1       20.65       41.08     13.99 o 
   7  -4   1       99.83      119.24     16.63 o 
   8  -4   1       28.39       22.19     13.06 o 
   9  -4   1        0.12        0.40      3.76 o 
  -9  -3   1       49.94       15.24      9.90 o 
  -8  -3   1      879.34      630.19     72.84 o 
  -7  -3   1      153.81      133.50     31.71 o 
  -6  -3   1       45.51       46.37     10.73 o 
  -5  -3   1       11.97       17.55      4.15 o 
  -4  -3   1     6099.69     6573.86    153.49 o 
  -3  -3   1        6.20        1.78      1.02 o 
  -2  -3   1      297.22      222.62      5.33 o 
  -1  -3   1    25241.79    23983.16    627.18 o 
   0  -3   1      565.65      686.02      9.12 o 
   1  -3   1      127.97       77.72      2.95 o 
   2  -3   1      461.17      571.31     11.36 o 
   3  -3   1        5.33        2.61      1.02 o 
   4  -3   1       22.81        4.38      2.26 o 
   5  -3   1        3.20       86.55     34.61 o 
   6  -3   1      109.87       94.97     13.53 o 
   8  -3   1      477.21      491.59     47.39 o 
  -9  -2   1       27.99        2.80      9.23 o 
  -8  -2   1      156.90      102.38     25.05 o 
  -7  -2   1        7.70        5.27     11.46 o 
  -6  -2   1        8.17        3.69      6.97 o 
  -5  -2   1        4.42       10.97      3.94 o 
  -4  -2   1     6311.39     7412.05    153.30 o 
  -3  -2   1      237.39      182.30      4.15 o 
  -2  -2   1     2833.47     2679.88     44.27 o 
  -1  -2   1      230.35      638.16     17.18 o 
   0  -2   1      539.68      299.29      5.63 o 
   1  -2   1     8075.33     6779.20    110.76 o 
   2  -2   1     1998.32     2818.83     43.45 o 
   3  -2   1     8003.46     7490.46    150.33 o 
   4  -2   1     8503.89     9126.88    199.52 o 
   5  -2   1      205.95      200.26      9.33 o 
   6  -2   1      683.87      641.11     25.07 o 
   7  -2   1       97.52      261.91    173.07 o 
   8  -2   1        3.51       -1.94     11.06 o 
  -8  -1   1        0.62       -6.79     10.36 o 
  -7  -1   1      102.17       86.12     24.02 o 
  -6  -1   1       23.02       12.99      5.16 o 
  -5  -1   1      746.58      713.67     16.91 o 
  -4  -1   1      868.90      864.18     17.67 o 
  -3  -1   1      380.38      343.62      9.05 o 
  -2  -1   1     1312.01     1843.10     64.22 o 
  -1  -1   1      809.82      638.50      8.49 o 
   1  -1   1      671.32      676.12     11.06 o 
   2  -1   1     9242.15     9671.56    215.83 o 
   3  -1   1      217.63      245.40      7.33 o 
   4  -1   1        0.26        6.07      2.07 o 
   5  -1   1      187.65      251.07      7.83 o 
   6  -1   1       19.28       13.81     13.87 o 
   7  -1   1      627.32      588.07     61.96 o 
  -7   0   1        7.02        5.57      9.70 o 
  -6   0   1     1101.60     1317.97     47.84 o 
  -5   0   1        6.54        4.08      2.23 o 
  -4   0   1     5190.25     4807.14     92.54 o 
  -3   0   1      181.16       69.30      6.79 o 
  -2   0   1    16170.91    14344.31    304.36 o 
  -1   0   1       53.88       33.72      3.27 o 
   1   0   1      981.05      717.57      8.92 o 
   2   0   1     1495.22     1691.33     31.54 o 
   3   0   1       49.66       89.57      7.13 o 
   4   0   1      462.42      389.10     11.03 o 
   5   0   1     2457.26     2744.52     82.59 o 
   6   0   1      854.62      943.34     51.78 o 
   7   0   1      178.43      143.45     19.99 o 
   8   0   1        4.03        5.16      9.57 o 
  -7   1   1       49.74       30.64     13.26 o 
  -6   1   1       59.57       45.68      7.67 o 
  -5   1   1      688.89      637.79     14.24 o 
  -4   1   1       18.15       34.26      6.18 o 
  -3   1   1      148.52       67.30      5.05 o 
  -2   1   1     8887.94     8887.15    164.65 o 
  -1   1   1     1108.31      883.55     10.57 o 
   0   1   1     1761.64     1198.40     14.26 o 
   1   1   1     3221.96     3089.48     42.44 o 
   2   1   1     1121.71     1213.44     74.69 o 
   3   1   1        0.64        2.64      1.88 o 
   4   1   1      473.79      509.01     11.54 o 
   5   1   1       16.95       10.77      3.87 o 
   6   1   1      522.50      507.61     35.51 o 
   7   1   1       91.70      105.96     28.11 o 
   8   1   1       36.78       34.67     16.66 o 
   9   1   1       29.47        4.96      6.62 o 
  -7   2   1       23.52       15.15     18.92 o 
  -6   2   1       83.02       57.27      7.98 o 
  -5   2   1     1047.05     1010.86     20.72 o 
  -4   2   1     6740.08     7490.66    158.08 o 
  -3   2   1      278.54      364.83      6.76 o 
  -2   2   1      138.34       85.40      5.51 o 
  -1   2   1       57.89       47.37      3.97 o 
   0   2   1     4062.13     3815.19     56.21 o 
   1   2   1     9389.08    10590.69    237.83 o 
   2   2   1       77.78       70.73      1.79 o 
   3   2   1       91.28      110.69      3.00 o 
   4   2   1        9.36        8.72      4.42 o 
   5   2   1      215.49      247.76     12.18 o 
   6   2   1       13.08        6.43      7.70 o 
   7   2   1       48.73       75.52     26.47 o 
   8   2   1      215.02      178.73     33.09 o 
   9   2   1      125.00       22.09     11.02 o 
  -7   3   1      119.94      109.14     14.57 o 
  -6   3   1      140.34      119.00     14.44 o 
  -5   3   1       73.36      111.42      5.24 o 
  -4   3   1        3.84        4.98      1.93 o 
  -3   3   1        6.72       11.37      1.58 o 
  -2   3   1   192914.17   164576.63   7575.18 o 
  -1   3   1     2419.36     2359.91     46.47 o 
   0   3   1    13030.10    12468.78    265.45 o 
   1   3   1     1826.22     1568.39     28.36 o 
   2   3   1      396.92      704.75     36.76 o 
   3   3   1        0.41        1.30      1.45 o 
   4   3   1      712.16      804.68     23.75 o 
   5   3   1        3.39        5.99      4.19 o 
   6   3   1     1103.81     1060.25     79.68 o 
   7   3   1      346.01      313.18     81.33 o 
   8   3   1       41.57        5.43     18.25 o 
   9   3   1       97.22       13.79      9.80 o 
  -8   4   1        2.89       11.46      8.27 o 
  -7   4   1       42.80       45.10     11.31 o 
  -6   4   1       16.43       28.42     15.58 o 
  -5   4   1        8.36        6.59      2.75 o 
  -4   4   1      293.61      240.11      8.73 o 
  -3   4   1       10.94       19.92      3.92 o 
  -2   4   1     3105.90     3044.61     55.58 o 
  -1   4   1      699.50      614.42     13.82 o 
   0   4   1     2097.20     1948.35     32.87 o 
   1   4   1       21.15       47.76      3.75 o 
   2   4   1      157.36      192.64     15.60 o 
   3   4   1        2.38       16.49      3.69 o 
   4   4   1        0.29       11.60      3.74 o 
   5   4   1     1385.37     1450.32     67.05 o 
   6   4   1     1498.43     1721.49    139.93 o 
   7   4   1      375.66      415.69     86.44 o 
   8   4   1       70.43       41.77     34.23 o 
   9   4   1      101.94       24.53     11.91 o 
  -8   5   1      496.22      515.52     66.40 o 
  -7   5   1      437.53      535.51     35.20 o 
  -6   5   1       68.42       78.21     13.88 o 
  -5   5   1      730.43      636.26     21.23 o 
  -4   5   1        2.48        4.09      1.66 o 
  -3   5   1       50.79       64.94      4.35 o 
  -2   5   1    10396.61    10245.97    221.78 o 
  -1   5   1      703.72      798.69     16.84 o 
   0   5   1     1824.41     1832.88     29.73 o 
   1   5   1     5889.09     5801.88    154.78 o 
   2   5   1     3707.89     3792.98     72.62 o 
   3   5   1       46.24       34.70      4.06 o 
   4   5   1       29.62       31.07      5.30 o 
   5   5   1      230.24      188.65     13.22 o 
   6   5   1      127.75      147.02     16.09 o 
   7   5   1       19.29       10.41     25.69 o 
   8   5   1       11.03       -5.46     18.78 o 
   9   5   1       53.79       20.24     10.25 o 
  -9   6   1      436.22      406.17    160.13 o 
  -8   6   1        0.55        2.16      5.13 o 
  -7   6   1      124.26      149.70     18.71 o 
  -6   6   1       41.05       31.07     10.98 o 
  -5   6   1      776.25      710.51     27.54 o 
  -4   6   1     4844.79     5086.10    110.44 o 
  -3   6   1       60.28       46.63      4.14 o 
  -2   6   1       15.80       41.10      4.35 o 
  -1   6   1       90.35      111.05      3.95 o 
   0   6   1      169.78      149.39      4.96 o 
   1   6   1      996.03      851.05     27.45 o 
   2   6   1     5834.04     6773.53    307.61 o 
   3   6   1      147.86      159.91      7.57 o 
   4   6   1      608.10      683.19     34.72 o 
   5   6   1      839.49      942.20     53.47 o 
   6   6   1      516.86      525.23     45.82 o 
   7   6   1       13.48       29.15     33.99 o 
   8   6   1      133.37       91.52     39.89 o 
  -9   7   1        0.23       -3.16      5.70 o 
  -8   7   1        0.83       -0.57      5.16 o 
  -7   7   1      353.02      384.49     29.94 o 
  -6   7   1      253.89      331.59     33.39 o 
  -5   7   1      179.89      111.60     11.28 o 
  -4   7   1    19006.38    19775.24    704.20 o 
  -3   7   1       25.66       72.95      7.53 o 
  -2   7   1       47.33       42.05      4.52 o 
  -1   7   1      140.04      107.60      4.32 o 
   0   7   1      381.99      278.77      7.53 o 
   1   7   1      851.02      745.46     17.98 o 
   2   7   1       20.26       14.67      3.58 o 
   3   7   1      793.33      845.66     32.66 o 
   4   7   1      326.35      354.82     39.97 o 
   5   7   1        1.89        6.61      6.86 o 
   6   7   1        0.50        0.35      3.97 o 
   7   7   1      328.16      350.74     50.93 o 
   8   7   1        7.88        1.18      7.64 o 
  -9   8   1       87.51       67.20     14.52 o 
  -8   8   1      116.25      145.72     17.40 o 
  -7   8   1       23.22       19.23     10.41 o 
  -6   8   1       80.60       67.97     15.29 o 
  -5   8   1      145.16      134.50     15.03 o 
  -4   8   1      681.89      608.51     15.84 o 
  -3   8   1       10.32       15.79      3.24 o 
  -2   8   1     6607.73     6104.51    127.49 o 
  -1   8   1       39.95       26.67      2.07 o 
   0   8   1     5099.36     5336.05    122.02 o 
   1   8   1      102.07       84.23      5.69 o 
   2   8   1       83.72       72.39      6.35 o 
   3   8   1       28.61       42.84      5.34 o 
   4   8   1      634.08      598.70     92.96 o 
   5   8   1       67.19       82.68     15.04 o 
   6   8   1      422.78      476.36     35.29 o 
   7   8   1       18.27       16.43     15.89 o 
   8   8   1        6.73       -1.75      7.62 o 
  -9   9   1       15.19       13.05      8.51 o 
  -8   9   1       29.52       46.04     11.89 o 
  -7   9   1       11.08        8.24      8.29 o 
  -6   9   1      233.58      276.36     28.04 o 
  -5   9   1      256.47      327.62     28.42 o 
  -4   9   1     1554.11     1467.99     59.87 o 
  -3   9   1      734.61      712.64     18.11 o 
  -2   9   1     1122.42     1173.35     25.07 o 
  -1   9   1      648.68      599.33     14.57 o 
   0   9   1     1286.43     1382.29     36.83 o 
   1   9   1       67.23       67.38      5.32 o 
   2   9   1      375.33      386.21     17.21 o 
   3   9   1      229.31      238.97     17.92 o 
   4   9   1      846.30      955.09    112.20 o 
   5   9   1       71.13       87.81     19.30 o 
   6   9   1      103.90      161.78     25.95 o 
   7   9   1       18.65       17.13     14.93 o 
   8   9   1       25.53        8.19      9.88 o 
  -9  10   1       20.84       16.38      9.07 o 
  -8  10   1       31.12       26.90      9.83 o 
  -7  10   1        2.98        0.69      5.43 o 
  -6  10   1     3000.66     3440.38    163.51 o 
  -5  10   1     2370.23     2278.76    104.39 o 
  -4  10   1      292.25      306.01     12.35 o 
  -3  10   1      111.28       94.97      6.60 o 
  -2  10   1     2639.38     2270.46     46.43 o 
  -1  10   1      128.41      149.91      8.63 o 
   0  10   1     3011.98     3058.27     72.45 o 
   1  10   1      104.48      140.56      8.35 o 
   2  10   1      109.71      104.55      8.38 o 
   3  10   1        9.05       14.53      7.39 o 
   4  10   1      769.76      861.63     52.80 o 
   5  10   1       90.14      110.24     24.05 o 
   6  10   1       28.88       15.09      8.73 o 
   7  10   1       46.78       38.87     18.68 o 
  -9  11   1      128.66      198.39     22.01 o 
  -8  11   1        5.32        8.81      7.11 o 
  -7  11   1       12.14       23.48     11.16 o 
  -6  11   1       20.16       12.44     13.80 o 
  -5  11   1       69.84       65.77     15.91 o 
  -4  11   1      196.33      220.35     19.80 o 
  -3  11   1      229.37      215.92     14.34 o 
  -2  11   1        0.88        0.36      2.37 o 
  -1  11   1       36.61       38.68      7.46 o 
   0  11   1       36.65       33.77      8.97 o 
   1  11   1        0.00        3.86      3.81 o 
   2  11   1      222.16      214.69     21.41 o 
   3  11   1       38.88       47.28     10.56 o 
   4  11   1      106.02      100.71     21.98 o 
   5  11   1      219.97      297.42     47.25 o 
   6  11   1       60.07       54.12     15.72 o 
   7  11   1       97.05       84.34     20.92 o 
  -8  12   1       98.95      105.03     14.53 o 
  -7  12   1      380.23      416.65     31.52 o 
  -6  12   1       72.66       50.44     14.90 o 
  -5  12   1       40.49       62.91     15.73 o 
  -4  12   1      119.90      137.60     12.22 o 
  -3  12   1        0.60        0.71      3.09 o 
  -2  12   1      304.92      300.00     13.65 o 
  -1  12   1      301.12      287.91     21.80 o 
   0  12   1       60.97       55.38     11.12 o 
   1  12   1       93.87       75.91     13.00 o 
   2  12   1        4.63        4.65      5.29 o 
   3  12   1        7.07       14.22      7.53 o 
   4  12   1      598.93      636.61     90.64 o 
   5  12   1       36.31       44.80     16.03 o 
   6  12   1        2.91        5.35      5.71 o 
  -8  13   1       30.62       29.83      9.93 o 
  -7  13   1       33.23       44.67     14.49 o 
  -6  13   1        1.18       10.20      8.99 o 
  -5  13   1      108.62      137.11     23.79 o 
  -4  13   1       44.50       45.15      8.61 o 
  -3  13   1        0.89        1.42      3.74 o 
  -2  13   1     2538.35     2390.24     86.95 o 
  -1  13   1        2.87        2.16      4.91 o 
   0  13   1       21.76       23.27      8.60 o 
   1  13   1      162.91      153.75     18.79 o 
   2  13   1     2677.64     2426.43    383.80 o 
   3  13   1       17.29       18.37      8.10 o 
   4  13   1      554.83      494.17    100.02 o 
   5  13   1        1.84        1.12      4.68 o 
   6  13   1       37.10       14.81     17.78 o 
  -8  14   1      202.16      258.23     27.92 o 
  -7  14   1       36.63       30.74     10.82 o 
  -6  14   1        0.21        1.50      6.58 o 
  -5  14   1       36.89       42.84     16.02 o 
  -4  14   1      172.77      153.58     15.60 o 
  -3  14   1        2.21        1.02      3.42 o 
  -2  14   1      239.10      207.64     19.83 o 
  -1  14   1       22.15       15.23      9.15 o 
   0  14   1     1985.78     1878.45     99.61 o 
   1  14   1        1.94        0.92      5.07 o 
   2  14   1      208.92      214.14     24.22 o 
   3  14   1       24.76       30.41     11.07 o 
   4  14   1      421.63      427.46    145.73 o 
   5  14   1        3.04        0.87      4.66 o 
  -7  15   1        0.57        0.58      4.23 o 
  -6  15   1        0.16        0.62      4.66 o 
  -5  15   1       37.82       51.98     13.74 o 
  -4  15   1       74.67       74.94     13.87 o 
  -3  15   1       87.24       58.66     12.28 o 
  -2  15   1      123.58      114.59     17.10 o 
  -1  15   1      236.07      222.25     31.63 o 
   0  15   1       91.51       65.91     14.47 o 
   1  15   1      266.61      250.89     43.35 o 
   2  15   1     1378.51     1405.33     71.95 o 
   3  15   1        1.06        4.47      9.63 o 
   4  15   1       32.06       47.14     25.75 o 
   5  15   1      136.38      213.52     23.95 o 
  -7  16   1       53.36       67.39     14.13 o 
  -6  16   1       91.78      114.73     18.66 o 
  -5  16   1       80.86       97.65     17.94 o 
  -4  16   1        2.22       14.19      7.24 o 
  -3  16   1       70.03       59.91     12.25 o 
  -2  16   1      103.48      134.22     16.85 o 
  -1  16   1       59.17       62.24     14.89 o 
   0  16   1      833.99      871.03     90.39 o 
   1  16   1       15.25       13.15     10.06 o 
   2  16   1       61.74       59.11     14.73 o 
   3  16   1       50.30       61.76     19.58 o 
   4  16   1       17.46       27.22     12.75 o 
  -6  17   1        4.19        5.22      5.39 o 
  -5  17   1        0.82        0.55      4.28 o 
  -4  17   1      378.57      370.82     30.41 o 
  -3  17   1      162.65      156.13     17.00 o 
  -2  17   1        1.74        5.69      6.35 o 
  -1  17   1      274.35      243.92     27.40 o 
   0  17   1      629.07      523.73     78.77 o 
   1  17   1      108.10       97.96     21.11 o 
   2  17   1        1.35        0.65      4.54 o 
   3  17   1       10.37        5.75      9.04 o 
   4  17   1       14.48       30.19     11.92 o 
  -6  18   1        1.00        2.44      7.00 o 
  -5  18   1      248.63      306.97     35.55 o 
  -4  18   1       94.13       90.46     14.76 o 
  -3  18   1      152.68      142.21     19.72 o 
  -2  18   1        0.08        2.33      6.13 o 
  -1  18   1        1.11        0.81      4.93 o 
   0  18   1      288.17      297.81     27.91 o 
   1  18   1        3.53        4.62      7.10 o 
   2  18   1      310.10      345.62     31.95 o 
   3  18   1       15.23       12.32      9.64 o 
  -5  19   1       41.07       26.50     12.14 o 
  -4  19   1        0.64       -0.72      4.31 o 
  -3  19   1       38.37       27.31      7.85 o 
  -2  19   1        3.48        3.07      5.38 o 
  -1  19   1      135.24      134.53     26.39 o 
   0  19   1      558.57      591.70     37.21 o 
   1  19   1       14.02        8.01      9.89 o 
  -3  20   1        2.95       -0.26      3.19 o 
  -2  20   1     1183.33     1502.30    100.98 o 
  -1  20   1        3.69        3.32      5.40 o 
   0  20   1       22.85       13.30     12.03 o 
   0 -21   2       36.85       16.31     13.28 o 
   1 -21   2       93.66      107.07     24.10 o 
   2 -21   2        3.59        1.72      7.71 o 
   3 -21   2        0.08        1.52     10.29 o 
  -2 -20   2       14.65        4.96      7.50 o 
  -1 -20   2       50.62       61.42     44.24 o 
   0 -20   2        6.73        1.94      6.67 o 
   1 -20   2       33.77       25.66      9.21 o 
   2 -20   2       55.33       23.10     15.48 o 
   3 -20   2      204.81      180.07     40.05 o 
   4 -20   2       19.96        9.72      5.61 o 
   5 -20   2        0.40        1.51      5.21 o 
  -3 -19   2       21.53       17.60     10.89 o 
  -2 -19   2       33.66       17.15     16.33 o 
  -1 -19   2      102.42       79.12     18.70 o 
   0 -19   2       36.27       32.57     11.54 o 
   1 -19   2       28.13       30.43     14.38 o 
   2 -19   2      151.83      122.91     23.74 o 
   3 -19   2       72.02       43.21     11.80 o 
   4 -19   2        3.02       -0.66      4.84 o 
   5 -19   2       55.03       32.81      7.98 o 
  -4 -18   2        7.21        4.34      7.77 o 
  -3 -18   2       96.57      133.54     15.28 o 
  -2 -18   2        8.02       11.38      8.41 o 
  -1 -18   2      159.76      149.57     20.28 o 
   0 -18   2       44.40       63.95     15.06 o 
   1 -18   2      314.68      293.54     27.17 o 
   2 -18   2       34.57       32.34      9.45 o 
   3 -18   2      113.15      131.65     19.33 o 
   4 -18   2       91.10       79.98     42.86 o 
   5 -18   2        5.85        6.67      8.35 o 
   6 -18   2       11.94       10.15      6.83 o 
  -4 -17   2        5.77       13.30     10.91 o 
  -3 -17   2        6.49        7.23      8.76 o 
  -2 -17   2       75.83      108.07     18.15 o 
  -1 -17   2       32.85       27.10     15.03 o 
   0 -17   2       77.29       77.27     17.00 o 
   1 -17   2      300.45      281.98     42.91 o 
   2 -17   2       13.34        8.24      8.61 o 
   3 -17   2        6.55        0.16      5.01 o 
   4 -17   2        0.56        2.78      4.75 o 
   5 -17   2      399.59      391.00     28.60 o 
   6 -17   2       68.18       72.04     13.56 o 
   7 -17   2        1.93        6.89      5.89 o 
  -5 -16   2       61.38       78.79     37.13 o 
  -4 -16   2        0.27       -1.44      5.07 o 
  -3 -16   2      228.49      276.06     26.77 o 
  -2 -16   2       68.66       81.27     17.18 o 
  -1 -16   2      113.59      131.01     20.98 o 
   0 -16   2     1335.16     1262.19     92.47 o 
   1 -16   2        8.52        6.34      6.60 o 
   2 -16   2     1396.82     1272.90     76.50 o 
   3 -16   2     1231.36     1211.75     50.24 o 
   4 -16   2      134.29      128.57     14.99 o 
   5 -16   2      480.84      536.55     41.91 o 
   6 -16   2       12.43       21.54     11.76 o 
   7 -16   2        5.30        1.31      5.57 o 
  -6 -15   2        1.27        2.36      4.27 o 
  -5 -15   2       76.38      101.47     36.53 o 
  -4 -15   2       13.63       13.92     11.00 o 
  -3 -15   2        7.76        6.41      7.34 o 
  -2 -15   2      132.29      143.37     21.58 o 
  -1 -15   2     1474.31     1528.65     92.08 o 
   0 -15   2       42.20       63.54     15.95 o 
   1 -15   2      267.94      286.94     21.01 o 
   2 -15   2       10.73       12.22      6.67 o 
   3 -15   2      437.32      420.02     33.61 o 
   4 -15   2      385.58      316.58     24.69 o 
   5 -15   2       14.42       25.46     11.15 o 
   6 -15   2       49.13       59.34     16.69 o 
   7 -15   2      104.77      131.35     16.88 o 
   8 -15   2        6.51       11.13      6.66 o 
  -6 -14   2       58.44      101.33     32.67 o 
  -5 -14   2       26.10       20.34     10.26 o 
  -4 -14   2      516.33      565.81     81.40 o 
  -3 -14   2      292.25      245.70     22.49 o 
  -2 -14   2     2214.93     2480.62    251.60 o 
  -1 -14   2       25.23       20.46     11.16 o 
   0 -14   2       10.68        4.83      5.24 o 
   1 -14   2       10.33       18.27      8.53 o 
   2 -14   2     1499.76     1445.32     48.47 o 
   3 -14   2      386.95      356.81     22.54 o 
   4 -14   2       11.25       11.20      6.99 o 
   5 -14   2       62.97       41.97     18.63 o 
   6 -14   2       24.65       23.75     25.90 o 
   7 -14   2        0.61       -2.97      6.03 o 
   8 -14   2       36.08       63.48     11.76 o 
  -7 -13   2        0.35       -4.23      8.70 o 
  -6 -13   2        2.18        1.06      5.04 o 
  -5 -13   2       47.70       64.84     20.37 o 
  -4 -13   2      433.62      398.23     51.91 o 
  -3 -13   2        3.81        1.94      4.89 o 
  -2 -13   2      432.50      472.68     37.38 o 
  -1 -13   2      382.16      424.07     35.76 o 
   0 -13   2       48.02       60.72     10.53 o 
   1 -13   2       51.71       45.63      8.53 o 
   2 -13   2      270.47      237.66     14.34 o 
   3 -13   2      976.15      881.80     54.17 o 
   4 -13   2      441.76      437.52     25.58 o 
   5 -13   2       14.07       26.15     12.26 o 
   6 -13   2       59.79      115.24     20.14 o 
   7 -13   2        0.28        1.86      6.09 o 
   8 -13   2       29.96       31.04     11.89 o 
  -7 -12   2        3.37        1.55      8.11 o 
  -6 -12   2      102.06      102.17     30.74 o 
  -5 -12   2       69.32       97.00     18.10 o 
  -4 -12   2      142.29      133.84     24.23 o 
  -3 -12   2      537.39      507.87     31.18 o 
  -2 -12   2       14.61       42.45      9.38 o 
  -1 -12   2     1076.32      956.93     52.48 o 
   0 -12   2      224.35      186.69     11.35 o 
   1 -12   2      872.05      818.02     20.21 o 
   2 -12   2       37.80       42.65      5.21 o 
   3 -12   2     1045.11      900.33     53.48 o 
   4 -12   2       62.23       67.91     11.71 o 
   5 -12   2       36.85       32.65     16.31 o 
   6 -12   2        2.48        3.72      9.80 o 
   7 -12   2        9.25       24.95     13.83 o 
   8 -12   2       32.71       45.05     11.82 o 
   9 -12   2        0.08        0.01      1.97 o 
  -7 -11   2        0.48        1.31      4.14 o 
  -6 -11   2       66.30       97.67     18.73 o 
  -5 -11   2       43.00       37.96     13.66 o 
  -4 -11   2      720.84      773.05     76.49 o 
  -3 -11   2      284.89      309.96     21.21 o 
  -2 -11   2      655.33      710.51     30.68 o 
  -1 -11   2       51.30       40.39      4.53 o 
   0 -11   2        7.21       12.48      2.44 o 
   1 -11   2      547.81      595.52     15.17 o 
   2 -11   2        0.07        4.48      2.67 o 
   3 -11   2      207.13      185.34      8.36 o 
   4 -11   2        0.12        0.28      3.24 o 
   5 -11   2      304.75      374.71     31.88 o 
   6 -11   2       48.95       52.56     18.34 o 
   7 -11   2       15.08       33.71     12.88 o 
   8 -11   2       82.18       93.61     15.16 o 
   9 -11   2       46.13       46.61     21.31 o 
  -8 -10   2       56.86       48.38     17.44 o 
  -7 -10   2       17.85        9.37      7.14 o 
  -6 -10   2      126.53      188.35     22.29 o 
  -5 -10   2      411.90      550.48     72.32 o 
  -4 -10   2      517.19      604.37     60.08 o 
  -3 -10   2     1470.61     1607.31     83.19 o 
  -2 -10   2      233.26      209.45     14.79 o 
  -1 -10   2      111.80      115.62      7.16 o 
   0 -10   2      549.15      581.82     11.73 o 
   1 -10   2     1890.77     1952.46     34.32 o 
   2 -10   2     1967.80     1808.34     39.07 o 
   3 -10   2        4.27       14.81      3.02 o 
   4 -10   2      164.02      173.10     13.07 o 
   5 -10   2      399.86      370.17     39.20 o 
   6 -10   2        0.47        1.23      6.17 o 
   7 -10   2      325.83      347.47     31.25 o 
   8 -10   2       48.69       39.58     13.82 o 
   9 -10   2        1.32        0.60      3.56 o 
  -8  -9   2        0.38        0.72      6.98 o 
  -7  -9   2        0.58       -1.75      4.79 o 
  -6  -9   2      756.85      864.55     54.47 o 
  -5  -9   2      102.52      116.06     20.36 o 
  -4  -9   2      120.48       41.82     57.37 o 
  -3  -9   2      109.24       96.07      9.39 o 
  -2  -9   2      859.10     1010.50     44.60 o 
  -1  -9   2     1176.11     1255.92     37.24 o 
   0  -9   2      422.85      427.74      9.82 o 
   1  -9   2      568.39      965.69     34.92 o 
   2  -9   2      974.31      889.72     18.41 o 
   3  -9   2        3.00        6.00      2.21 o 
   4  -9   2      202.16      183.60      9.10 o 
   5  -9   2       10.68        8.03      9.85 o 
   6  -9   2       25.90       40.59     14.04 o 
   7  -9   2      186.36      213.58     29.62 o 
   8  -9   2      276.78      287.90     26.73 o 
   9  -9   2       56.08       24.54      9.08 o 
  -8  -8   2      370.03      418.69     49.80 o 
  -7  -8   2       75.27      120.39     23.43 o 
  -6  -8   2      448.85      535.74     53.14 o 
  -5  -8   2      298.11      401.27     32.72 o 
  -4  -8   2      579.21      619.68     37.27 o 
  -3  -8   2      251.04      231.76     11.71 o 
  -2  -8   2     1945.32     2106.12     65.36 o 
  -1  -8   2     1328.85     1403.77     34.84 o 
   0  -8   2      191.90      162.68      5.34 o 
   1  -8   2      732.90      738.75     12.95 o 
   2  -8   2      234.20      233.75      8.94 o 
   3  -8   2     1328.54     1326.97     26.14 o 
   4  -8   2      153.82      185.10     16.31 o 
   5  -8   2      539.42      536.88     52.13 o 
   6  -8   2       53.62       70.21     15.95 o 
   7  -8   2      150.81      154.66     21.33 o 
   8  -8   2        7.18       12.48      7.99 o 
   9  -8   2        2.55        2.76      3.55 o 
  -9  -7   2        0.23        1.18      4.91 o 
  -8  -7   2       61.12       37.03     20.08 o 
  -7  -7   2        2.89       64.20     64.08 o 
  -6  -7   2     3510.06     4077.92    195.88 o 
  -5  -7   2        2.15       -1.43      5.16 o 
  -4  -7   2      543.20      666.59     34.67 o 
  -3  -7   2      732.41      738.72     17.07 o 
  -2  -7   2      449.88      481.48     13.96 o 
  -1  -7   2      596.01      542.71     10.38 o 
   0  -7   2       83.21      102.70      3.87 o 
   1  -7   2      750.57      730.35     14.24 o 
   2  -7   2       26.38       34.48      2.70 o 
   3  -7   2     1812.65     1788.67     32.91 o 
   4  -7   2     1129.79     1077.31     38.34 o 
   5  -7   2      193.34      147.88     22.77 o 
   6  -7   2       18.24       30.18     12.03 o 
   7  -7   2       10.84        7.78      8.15 o 
   8  -7   2        1.08        2.18      7.14 o 
  -9  -6   2        2.33        0.62      4.77 o 
  -8  -6   2      234.69      166.19     36.00 o 
  -7  -6   2       11.17       11.90      8.03 o 
  -6  -6   2       26.37       40.64     13.48 o 
  -5  -6   2       34.47       45.07     12.25 o 
  -4  -6   2        4.53       16.09      6.77 o 
  -3  -6   2      430.42      485.27     12.50 o 
  -2  -6   2     6371.85     6477.68    124.14 o 
  -1  -6   2      866.14      855.52     18.37 o 
   0  -6   2     2095.02     2048.48     32.57 o 
   1  -6   2      127.47      151.68      4.86 o 
   2  -6   2     1838.87     1743.22     28.75 o 
   3  -6   2        4.30       13.59      1.74 o 
   4  -6   2     2651.98     2383.84     62.68 o 
   5  -6   2       34.36       16.82      7.35 o 
   6  -6   2      350.18      373.35     29.40 o 
   7  -6   2      565.83      489.41     46.69 o 
   8  -6   2        7.00       11.36     15.16 o 
   9  -6   2      137.40      191.36     23.19 o 
  -9  -5   2        0.71       -0.21      4.30 o 
  -8  -5   2       55.38       37.80     19.21 o 
  -7  -5   2      195.66      190.76     20.82 o 
  -6  -5   2      904.53     1193.53     62.51 o 
  -5  -5   2       10.00       22.52      9.54 o 
  -4  -5   2       30.27       21.59      3.45 o 
  -3  -5   2        4.96      196.92     20.60 o 
  -2  -5   2      864.52      675.01     29.50 o 
  -1  -5   2     2755.24     2645.05     56.31 o 
   0  -5   2     3801.88     3771.18     61.29 o 
   1  -5   2     2751.60     2373.97     36.08 o 
   2  -5   2     6133.35     6423.38    115.97 o 
   3  -5   2     3143.47     2991.33     47.01 o 
   4  -5   2       13.89        6.99      3.11 o 
   5  -5   2      153.14      152.93     10.21 o 
   6  -5   2      134.01       84.76     31.92 o 
   7  -5   2      102.34       67.84     18.29 o 
  -9  -4   2        0.12        1.23      5.44 o 
  -8  -4   2      696.32      492.41     64.05 o 
  -7  -4   2        3.15       -1.70      4.63 o 
  -6  -4   2       78.36       77.15     14.47 o 
  -5  -4   2      200.56      211.60     19.66 o 
  -4  -4   2     1464.58     2008.53     56.67 o 
  -3  -4   2       15.33       64.87     10.96 o 
  -2  -4   2     2146.36     2121.48     32.71 o 
  -1  -4   2     6664.53     6547.27    137.08 o 
   0  -4   2      134.28      157.52      6.28 o 
   1  -4   2    11690.00    12226.54    247.41 o 
   2  -4   2    17715.57    16732.52    375.40 o 
   3  -4   2     3257.02     4017.35     65.07 o 
   4  -4   2      971.16      729.40     15.10 o 
   5  -4   2     3289.56     3403.13     96.96 o 
   6  -4   2      688.88      562.82     58.67 o 
   8  -4   2       84.73      385.91     42.48 o 
   9  -4   2      209.70      145.98     19.87 o 
  -9  -3   2        3.76       -1.23      5.25 o 
  -8  -3   2      565.20      482.12     56.19 o 
  -7  -3   2      129.24      137.86     17.22 o 
  -6  -3   2       93.80      125.32     21.13 o 
  -5  -3   2      146.58      138.77     10.56 o 
  -4  -3   2       77.51       97.42     11.46 o 
  -3  -3   2      454.78      397.53      7.82 o 
  -2  -3   2      341.94      302.27      6.35 o 
  -1  -3   2     9775.36    10253.63    207.22 o 
   0  -3   2      446.71      271.94      5.26 o 
   1  -3   2       28.54      165.46      4.24 o 
   2  -3   2     7905.76     9690.60    185.05 o 
   3  -3   2      367.59      251.95      4.16 o 
   4  -3   2     2210.33     2563.84     48.59 o 
   5  -3   2      210.95      276.47     24.85 o 
   6  -3   2        8.63       13.98      6.53 o 
   7  -3   2       16.78       10.55     22.27 o 
   8  -3   2      151.98      118.21     38.42 o 
  -8  -2   2        6.22        5.29     10.04 o 
  -7  -2   2        4.84        7.80     12.10 o 
  -6  -2   2      509.14      562.48     32.11 o 
  -5  -2   2       93.10       80.78      9.80 o 
  -4  -2   2      583.55      577.61     12.67 o 
  -3  -2   2      271.29      255.12      8.31 o 
  -2  -2   2     4204.00     3543.24     59.08 o 
  -1  -2   2     9731.07    11409.72    229.12 o 
   0  -2   2     4637.35     4052.00     59.94 o 
   1  -2   2      608.47      590.46     16.86 o 
   2  -2   2    13046.44    12647.59    276.78 o 
   3  -2   2      821.25     1130.29     21.67 o 
   4  -2   2      274.92      323.47      8.16 o 
   5  -2   2     1820.36     1763.79     41.57 o 
   6  -2   2      552.93      442.62     31.62 o 
   7  -2   2       16.78       11.00      8.50 o 
   8  -2   2      159.94      153.97     26.46 o 
  -7  -1   2       43.90       48.64     19.05 o 
  -6  -1   2      647.77      687.55     43.56 o 
  -5  -1   2      357.09      349.34      9.46 o 
  -4  -1   2      488.19      497.22     12.41 o 
  -3  -1   2     1476.78     1245.53     16.87 o 
  -2  -1   2      356.98      397.10     11.22 o 
  -1  -1   2        9.78       35.09      5.18 o 
   0  -1   2    30304.78    31732.71    777.62 o 
   1  -1   2     6996.82     5816.98     98.88 o 
   2  -1   2     2161.45     1861.08     30.03 o 
   3  -1   2      439.13      587.88     40.38 o 
   4  -1   2     1292.42     1472.51     27.66 o 
   5  -1   2      327.99      370.95     14.99 o 
   6  -1   2       12.59       22.95     10.24 o 
   7  -1   2      111.34      108.96     20.96 o 
   8  -1   2        8.14        0.65      5.13 o 
  -7   0   2        0.93        4.18     14.36 o 
  -6   0   2     2055.15     1981.98    117.19 o 
  -5   0   2      585.24      606.35     13.98 o 
  -4   0   2     2994.74     3120.65     56.67 o 
  -3   0   2     1832.21     1935.66     58.94 o 
  -2   0   2      892.32     1156.01     18.77 o 
  -1   0   2     4796.64     4372.42     62.63 o 
   0   0   2       23.79       88.80      6.93 o 
   1   0   2     6239.01     8540.30    242.51 o 
   2   0   2      110.30       90.58      4.52 o 
   3   0   2     1874.74     1715.21     30.66 o 
   4   0   2      995.52      871.15     18.35 o 
   5   0   2      384.09      428.95     19.92 o 
   6   0   2      332.54      394.23     37.02 o 
   7   0   2      339.67      311.69     30.35 o 
   8   0   2      111.00       95.60     23.85 o 
  -6   1   2      302.95      316.93     15.83 o 
  -5   1   2      350.20      393.08     12.62 o 
  -4   1   2     4455.64     4471.23     84.15 o 
  -3   1   2      384.64      468.84     12.13 o 
  -2   1   2       18.99        0.59      1.16 o 
  -1   1   2     2759.70     2985.33     39.88 o 
   0   1   2      160.09      120.85      2.96 o 
   1   1   2     4165.48     3918.51     61.15 o 
   2   1   2      245.48      370.24      6.55 o 
   3   1   2     3064.61     2747.32     49.18 o 
   4   1   2      522.35      561.85     13.55 o 
   5   1   2     1654.20     1759.51     48.44 o 
   6   1   2      341.54      362.04     37.58 o 
   7   1   2      208.39      186.34     29.02 o 
   8   1   2       38.32       16.30     14.34 o 
   9   1   2        3.36       -6.53      6.96 o 
  -7   2   2       22.14        6.13      5.69 o 
  -6   2   2       28.58       36.11      5.48 o 
  -5   2   2      168.32      186.66      7.34 o 
  -4   2   2       32.74       35.70      3.63 o 
  -3   2   2      162.52       59.87      2.74 o 
  -2   2   2     4949.37     5662.69    172.82 o 
  -1   2   2       34.15       37.79      5.08 o 
   0   2   2     4093.44     4308.42     72.56 o 
   1   2   2     2351.50     2475.95     50.59 o 
   2   2   2      674.05      644.56      9.86 o 
   3   2   2      965.11     1018.90     20.31 o 
   4   2   2      309.24      274.62     13.60 o 
   5   2   2      317.53      308.90     14.75 o 
   6   2   2      226.67      227.03     26.35 o 
   7   2   2     1643.76     2008.08    167.02 o 
   8   2   2      244.87      179.74     33.54 o 
   9   2   2      108.37       14.61     10.13 o 
  -7   3   2       41.90       44.18     10.60 o 
  -6   3   2       30.13       26.36      5.80 o 
  -5   3   2       29.98       40.93      4.62 o 
  -4   3   2     1138.74     1228.25     22.82 o 
  -3   3   2     1984.27     2213.25     33.79 o 
  -2   3   2    49701.66    50847.96   1888.55 o 
  -1   3   2     4827.49     4367.25     79.38 o 
   0   3   2       17.55       21.92      4.68 o 
   1   3   2     2870.03     2835.32     51.72 o 
   2   3   2     5739.31     5437.63    110.06 o 
   3   3   2     1408.37     1629.09     35.72 o 
   4   3   2      481.42      461.33     18.27 o 
   5   3   2       86.19      100.10     12.38 o 
   6   3   2      347.33      327.63     32.36 o 
   7   3   2        0.17      -25.75     25.75 o 
   8   3   2        0.57       -2.61      9.23 o 
   9   3   2       52.54        0.90      5.47 o 
  -8   4   2      370.23      242.55     44.87 o 
  -7   4   2       13.22       14.03     12.96 o 
  -6   4   2      112.64      107.78     11.01 o 
  -5   4   2      112.08      135.63      7.41 o 
  -4   4   2     3186.86     3116.76     60.02 o 
  -3   4   2     1405.62     1274.52     24.40 o 
  -2   4   2     2690.52     2351.47     49.84 o 
  -1   4   2     3194.68     2736.11     41.02 o 
   0   4   2     3916.24     3375.40     71.19 o 
   1   4   2     1016.72      793.07     17.00 o 
   2   4   2     3128.22     3346.39     70.79 o 
   3   4   2     1305.36     1394.65     48.79 o 
   4   4   2      316.02      305.51     17.22 o 
   5   4   2       33.26       23.07      6.63 o 
   6   4   2      342.13      351.89     47.56 o 
   7   4   2      208.32      235.35     42.93 o 
   8   4   2       33.33       10.96     13.27 o 
   9   4   2        1.18       -7.99      7.99 o 
  -8   5   2       35.87       23.89     10.78 o 
  -7   5   2       98.56      138.16     17.21 o 
  -6   5   2     1330.88     1504.36     69.90 o 
  -5   5   2        0.17        4.88      3.54 o 
  -4   5   2      440.69      388.90     15.32 o 
  -3   5   2     2214.59     2056.77     39.98 o 
  -2   5   2     4840.61     5264.51    105.91 o 
  -1   5   2     5070.68     4826.63     81.29 o 
   0   5   2        8.20        4.55      1.88 o 
   1   5   2     1873.63     1814.93     44.16 o 
   2   5   2      297.80      412.08     13.79 o 
   3   5   2      652.38      613.22     19.92 o 
   4   5   2        5.77       26.54      5.01 o 
   5   5   2      551.56      664.75     81.42 o 
   6   5   2        0.95      316.03     58.34 o 
   7   5   2        2.26        6.91     13.65 o 
   8   5   2       34.34       26.68     16.73 o 
  -9   6   2       26.69        6.49     11.70 o 
  -8   6   2       18.47       20.52      8.40 o 
  -7   6   2       68.76       88.57     15.49 o 
  -6   6   2      317.20      266.60     27.24 o 
  -5   6   2        9.19       10.41      4.09 o 
  -4   6   2    37695.52    37848.38   1347.40 o 
  -3   6   2      501.62      463.62     13.55 o 
  -2   6   2     4495.32     4327.30     83.68 o 
  -1   6   2      217.46      207.96      6.43 o 
   0   6   2      257.25      225.37      7.17 o 
   1   6   2       20.71       32.61      3.60 o 
   2   6   2       33.05       54.09      5.17 o 
   3   6   2       44.44       52.16      5.34 o 
   4   6   2      130.46      148.10      9.96 o 
   5   6   2      687.95      824.61     83.10 o 
   6   6   2        0.81       -2.13     12.00 o 
   7   6   2       63.41       58.49     25.34 o 
   8   6   2        5.79        2.05      8.22 o 
  -9   7   2       12.41        4.02      6.38 o 
  -8   7   2      112.81       78.88     13.05 o 
  -7   7   2      308.31      394.15     30.19 o 
  -6   7   2       19.36       43.13     14.62 o 
  -5   7   2       75.04       66.67      8.23 o 
  -4   7   2     2438.96     2391.33     53.58 o 
  -3   7   2      259.36      211.05      9.17 o 
  -2   7   2       52.73       66.70      5.30 o 
  -1   7   2      587.96      599.07     11.00 o 
   0   7   2       20.03       21.39      3.12 o 
   1   7   2     1140.58     1214.77     29.00 o 
   2   7   2     1422.94     1505.19     44.78 o 
   3   7   2      193.06      188.46     10.59 o 
   4   7   2      354.50      330.94     35.74 o 
   5   7   2      336.99      420.70     35.68 o 
   6   7   2        4.70      -10.23     16.73 o 
   7   7   2      495.18      561.62     66.45 o 
   8   7   2        0.19        1.44      7.52 o 
  -9   8   2      114.61      120.18     18.56 o 
  -8   8   2        9.52       11.15      7.51 o 
  -7   8   2      261.76      287.85     26.24 o 
  -6   8   2      114.98      108.21     29.86 o 
  -5   8   2        6.92        9.50      4.07 o 
  -4   8   2       79.77       85.28      6.84 o 
  -3   8   2        0.04       19.07      5.10 o 
  -2   8   2     4610.09     4984.21    103.12 o 
  -1   8   2       80.30       65.47      5.12 o 
   0   8   2      672.61      711.45     21.63 o 
   1   8   2      347.14      328.76     12.60 o 
   2   8   2        4.81        4.40      2.82 o 
   3   8   2      207.78      187.21     12.41 o 
   4   8   2      109.05      101.44     12.71 o 
   5   8   2       14.56       17.64      9.05 o 
   6   8   2        1.11       -5.04     15.04 o 
   7   8   2        2.03       -2.08      9.35 o 
   8   8   2       16.79       10.52     10.70 o 
  -9   9   2        6.92        5.43      6.96 o 
  -8   9   2       54.35       60.32     12.17 o 
  -7   9   2       92.85       92.94     16.66 o 
  -6   9   2     1109.54     1170.16     65.48 o 
  -5   9   2      130.27      172.98     20.10 o 
  -4   9   2       22.30       25.77      4.44 o 
  -3   9   2       46.45       49.87      5.43 o 
  -2   9   2      457.19      466.51     14.28 o 
  -1   9   2       21.21       15.29      3.77 o 
   0   9   2     3422.26     3543.21     79.74 o 
   1   9   2      335.58      305.85     10.67 o 
   2   9   2     1680.23     1762.33     57.82 o 
   3   9   2      622.73      577.55     39.63 o 
   4   9   2      336.54      311.94     59.52 o 
   5   9   2      153.85      197.65     35.46 o 
   6   9   2       24.17       19.50      8.90 o 
   7   9   2       26.92       23.76     25.84 o 
  -9  10   2        2.59        2.48      5.88 o 
  -8  10   2      168.99      255.78     22.32 o 
  -7  10   2      116.95      116.14     90.83 o 
  -6  10   2     9007.61    10457.49    573.59 o 
  -5  10   2       20.26       19.31      7.65 o 
  -4  10   2        4.30        5.65      4.32 o 
  -3  10   2       18.11       12.07      3.71 o 
  -2  10   2      355.98      301.05     11.83 o 
  -1  10   2     1837.45     1855.89     45.02 o 
   0  10   2      120.71      101.98      8.93 o 
   1  10   2     1800.62     1711.93     61.51 o 
   2  10   2       13.31       17.33      6.17 o 
   3  10   2       37.08       41.09      8.29 o 
   4  10   2        8.29        2.51      6.36 o 
   5  10   2       66.28       77.75     16.02 o 
   6  10   2       10.85        7.61      6.62 o 
   7  10   2        0.56        7.16     10.46 o 
  -9  11   2        0.01       -1.31      5.12 o 
  -8  11   2        9.87       13.88      7.77 o 
  -7  11   2       48.89       41.71     15.23 o 
  -6  11   2      124.94       89.27     18.12 o 
  -5  11   2      261.64      277.63     32.07 o 
  -4  11   2      550.16      419.34     35.89 o 
  -3  11   2       81.46       78.38      9.86 o 
  -2  11   2      256.90      220.36     11.81 o 
  -1  11   2     1028.86      977.97     41.38 o 
   0  11   2      473.88      396.68     22.76 o 
   1  11   2       44.34       36.50      9.96 o 
   2  11   2      360.62      354.84     39.39 o 
   3  11   2      105.24       91.86     12.17 o 
   4  11   2      140.28      128.73     25.93 o 
   5  11   2      249.51      296.04     40.66 o 
   6  11   2        0.41       -0.50      3.66 o 
   7  11   2      243.90      212.95     30.64 o 
  -8  12   2      143.06      203.56     22.94 o 
  -7  12   2       91.09      112.71     17.65 o 
  -6  12   2      819.32     1050.01     58.12 o 
  -5  12   2      398.84      423.97     32.87 o 
  -4  12   2        1.90        3.33      4.68 o 
  -3  12   2       35.14       29.09      8.01 o 
  -2  12   2       34.29       29.61      8.87 o 
  -1  12   2      161.26      156.41     16.00 o 
   0  12   2      285.36      257.78     20.05 o 
   1  12   2      715.07      664.07     50.13 o 
   2  12   2     1605.62     1767.95    192.42 o 
   3  12   2       65.41       72.44     14.59 o 
   4  12   2      223.06      222.18     50.60 o 
   5  12   2       19.78       19.32      9.12 o 
  -8  13   2      997.08     1237.83     67.06 o 
  -7  13   2       93.17       85.88     15.67 o 
  -6  13   2       19.96       19.70     12.46 o 
  -5  13   2      251.67      218.90     28.76 o 
  -4  13   2      353.55      341.14     23.82 o 
  -3  13   2      224.64      223.29     16.03 o 
  -2  13   2     1456.44     1349.42     61.81 o 
  -1  13   2        9.26       10.65      8.27 o 
   0  13   2      165.21      171.30     20.88 o 
   1  13   2       24.44       29.35     11.72 o 
   2  13   2      857.10      798.13     85.54 o 
   3  13   2       61.86       98.10     24.39 o 
   4  13   2       86.56       74.03     31.60 o 
   5  13   2      105.48      121.69     48.59 o 
   6  13   2       22.07       12.14      8.87 o 
  -8  14   2      131.58      192.11     18.67 o 
  -7  14   2        1.89       11.15      7.88 o 
  -6  14   2       25.54       31.91     11.57 o 
  -5  14   2      340.34      391.23     31.02 o 
  -4  14   2       36.25       29.31      8.82 o 
  -3  14   2      261.58      247.70     24.19 o 
  -2  14   2       39.81       30.17     10.58 o 
  -1  14   2        0.11       -0.51      4.70 o 
   0  14   2      310.31      330.40     26.20 o 
   1  14   2      332.18      310.77     34.83 o 
   2  14   2        0.82        0.55      5.89 o 
   3  14   2      125.31      138.23     26.25 o 
   4  14   2        5.67        0.45      4.64 o 
   5  14   2      149.01      151.97     73.98 o 
  -7  15   2      107.69      123.07     19.71 o 
  -6  15   2       26.57       20.50      9.40 o 
  -5  15   2        8.05       10.32      7.96 o 
  -4  15   2      303.72      288.20     18.90 o 
  -3  15   2        1.65        0.30      3.52 o 
  -2  15   2      181.73      340.03    133.86 o 
  -1  15   2        8.11        3.34      6.09 o 
   0  15   2       28.11       30.45     10.45 o 
   1  15   2       55.28       45.27     11.82 o 
   2  15   2      505.68      588.16     40.43 o 
   3  15   2       18.30       29.49     16.01 o 
   4  15   2       11.33        9.22      9.93 o 
   5  15   2        1.18        0.77      7.26 o 
  -7  16   2        0.59        1.28      3.97 o 
  -6  16   2       40.79       37.70     13.25 o 
  -5  16   2        1.63        7.44      7.06 o 
  -4  16   2      812.36      846.27     78.28 o 
  -3  16   2        8.38       10.52      8.57 o 
  -2  16   2      331.22      340.78     25.72 o 
  -1  16   2        3.64        4.19      6.33 o 
   0  16   2     2962.58     2962.19    178.35 o 
   1  16   2      158.46      189.56     33.10 o 
   2  16   2       71.59       80.30     15.16 o 
   3  16   2        1.42        0.14      5.21 o 
   4  16   2       28.39       31.46     21.09 o 
  -6  17   2       44.39       33.59      9.28 o 
  -5  17   2        1.25        0.89      4.21 o 
  -4  17   2       23.47       18.40      7.21 o 
  -3  17   2       28.59       29.13      9.44 o 
  -2  17   2       95.86       62.43     14.55 o 
  -1  17   2       78.46       65.61     16.22 o 
   0  17   2       37.86       41.26     11.29 o 
   1  17   2        5.37        5.14      7.34 o 
   2  17   2      247.82      311.69     24.83 o 
   3  17   2       56.77       69.46     17.75 o 
  -5  18   2       99.97      159.69     25.64 o 
  -4  18   2        2.78        1.58      4.86 o 
  -3  18   2       24.13      145.25     81.12 o 
  -2  18   2       69.44       67.67     11.90 o 
  -1  18   2       26.65       25.74      9.21 o 
   0  18   2      658.94      695.16     52.19 o 
   1  18   2        1.64        3.19      7.61 o 
   2  18   2        9.99        9.92     11.49 o 
  -4  19   2        0.07        0.00      3.84 o 
  -3  19   2       10.66        7.52      6.66 o 
  -2  19   2      223.66      251.35     30.28 o 
  -1  19   2        8.12       -0.73      5.02 o 
   0  19   2       17.15       15.41     15.18 o 
   1  19   2        7.85        6.38      6.93 o 
  -1 -21   3        4.44        3.07      5.62 o 
   0 -21   3       21.48       26.48     17.63 o 
   1 -21   3       23.77       12.68     21.19 o 
   2 -21   3       95.18       76.62     35.73 o 
   3 -21   3      198.97      205.35     26.79 o 
  -2 -20   3        0.42        0.70      4.89 o 
  -1 -20   3      160.90      183.93     18.68 o 
   0 -20   3       60.20       70.32     13.41 o 
   1 -20   3       14.42       14.76      7.75 o 
   2 -20   3      119.11      102.59     26.97 o 
   3 -20   3        6.70        3.86      6.03 o 
   4 -20   3       66.68       34.19      8.57 o 
   5 -20   3      151.03      190.83     22.51 o 
  -3 -19   3        0.28        3.12      7.56 o 
  -2 -19   3        2.03        0.83      4.52 o 
  -1 -19   3      100.19      103.93     16.47 o 
   0 -19   3      327.69      391.52     34.59 o 
   1 -19   3      507.96      480.71     33.71 o 
   2 -19   3       61.14       37.27     12.89 o 
   3 -19   3        0.24        2.22      5.63 o 
   4 -19   3      346.87      427.74     29.07 o 
   5 -19   3       51.80       41.61      9.46 o 
   6 -19   3       37.98       26.64      7.43 o 
  -4 -18   3        0.48        0.75     10.07 o 
  -3 -18   3        1.28        0.46      3.88 o 
  -2 -18   3        7.92       12.86      8.73 o 
  -1 -18   3        2.79        2.24      6.39 o 
   0 -18   3       52.21       42.70     13.04 o 
   1 -18   3        2.49        0.44      5.35 o 
   2 -18   3      206.99      161.46     35.08 o 
   3 -18   3        0.54        2.33      6.49 o 
   4 -18   3       72.25       50.67     11.06 o 
   5 -18   3       74.25       49.45     11.14 o 
   6 -18   3      445.92      534.21     35.47 o 
  -5 -17   3       53.43       59.38     15.36 o 
  -4 -17   3        7.87        2.95      5.31 o 
  -3 -17   3        0.06        2.15      5.44 o 
  -2 -17   3        0.68        1.95      6.22 o 
  -1 -17   3        6.42        5.56      7.82 o 
   0 -17   3       32.33       40.12     15.81 o 
   1 -17   3      112.77      102.36     19.07 o 
   2 -17   3       22.94        8.58      8.36 o 
   3 -17   3       48.46       62.62     14.12 o 
   4 -17   3       17.94       24.06      8.15 o 
   5 -17   3       36.64       70.21     16.93 o 
   6 -17   3       80.23       95.84     15.22 o 
   7 -17   3       13.93       26.20      8.55 o 
  -5 -16   3       13.23       12.25      7.57 o 
  -4 -16   3       15.07       20.49     11.48 o 
  -3 -16   3      255.41      240.31     35.91 o 
  -2 -16   3       78.56       93.94     17.57 o 
  -1 -16   3      668.88      742.93     48.19 o 
   0 -16   3      275.27      256.61     26.74 o 
   1 -16   3      321.93      254.86     27.38 o 
   2 -16   3       81.46      100.31     14.39 o 
   3 -16   3      160.88      146.97     18.00 o 
   4 -16   3       57.62       66.44     11.56 o 
   5 -16   3      196.13      260.89     24.60 o 
   6 -16   3       94.98      115.39     24.23 o 
   7 -16   3        0.72       15.00     10.04 o 
  -6 -15   3       14.37       11.29      6.87 o 
  -5 -15   3       61.69       78.62     19.24 o 
  -4 -15   3       99.67      114.37     19.22 o 
  -3 -15   3      366.86      421.91     43.84 o 
  -2 -15   3        3.48        2.48      6.92 o 
  -1 -15   3      562.86      575.62     42.24 o 
   0 -15   3      229.53      184.12     22.80 o 
   1 -15   3      433.25      429.20     25.15 o 
   2 -15   3      131.46      103.33     12.26 o 
   3 -15   3        3.79        3.31      5.01 o 
   4 -15   3        9.06        4.54      5.64 o 
   5 -15   3       29.99       21.05     10.58 o 
   6 -15   3      213.71      260.92     25.17 o 
   7 -15   3       22.49       18.13      8.92 o 
   8 -15   3        1.38        5.29      6.64 o 
  -6 -14   3        4.67        1.60      5.07 o 
  -5 -14   3        3.80        3.26      6.91 o 
  -4 -14   3      311.25      398.56     71.52 o 
  -3 -14   3      145.73      130.71     15.93 o 
  -2 -14   3      633.21      585.84     43.88 o 
  -1 -14   3      256.31      322.00     33.18 o 
   0 -14   3       25.94       12.13      8.88 o 
   1 -14   3      269.81      245.91     16.37 o 
   2 -14   3      158.72      131.58     12.48 o 
   3 -14   3      337.99      347.67     24.68 o 
   4 -14   3       23.68       38.89     10.00 o 
   5 -14   3       26.91       46.10     14.62 o 
   6 -14   3        5.37        8.20      8.98 o 
   7 -14   3       18.48       19.07      9.57 o 
   8 -14   3       50.84       76.49     15.02 o 
  -7 -13   3       52.41       39.66     16.91 o 
  -6 -13   3       14.70       19.98      9.84 o 
  -5 -13   3      146.70      175.84     23.06 o 
  -4 -13   3      145.47      138.53     26.83 o 
  -3 -13   3       17.45       25.06      9.89 o 
  -2 -13   3     1036.92      945.91     60.11 o 
  -1 -13   3       36.64       86.49     30.99 o 
   0 -13   3      792.02      787.77     30.34 o 
   1 -13   3      249.33      239.43     10.26 o 
   2 -13   3      181.47      159.31      9.05 o 
   3 -13   3      142.31      157.08     14.88 o 
   4 -13   3      116.14      136.34     19.03 o 
   5 -13   3       95.55      117.98     24.66 o 
   6 -13   3      422.52      511.71     38.21 o 
   7 -13   3       96.13      104.22     17.95 o 
   8 -13   3        1.64       -0.98      3.59 o 
  -7 -12   3       23.75       46.56     13.60 o 
  -6 -12   3       55.80       82.53     15.88 o 
  -5 -12   3       67.57       60.65     17.88 o 
  -4 -12   3        1.52        2.58      9.16 o 
  -3 -12   3      272.39      255.53     24.08 o 
  -2 -12   3       58.52      120.65     17.37 o 
  -1 -12   3       49.23       27.77      4.61 o 
   0 -12   3       99.42      105.93     10.17 o 
   1 -12   3      570.41      556.55     15.40 o 
   2 -12   3      611.58      609.58     16.27 o 
   3 -12   3      672.17      681.14     32.90 o 
   4 -12   3      163.99      128.50     13.57 o 
   5 -12   3       13.19        8.89      9.45 o 
   6 -12   3      124.87      116.28     25.18 o 
   7 -12   3       19.95       69.96     19.64 o 
   8 -12   3      387.20      466.77     39.07 o 
   9 -12   3       16.18       20.36      8.76 o 
  -8 -11   3       16.19        8.21      9.66 o 
  -7 -11   3       27.08       31.61     13.21 o 
  -6 -11   3      113.63      121.15     19.09 o 
  -5 -11   3      206.84      215.44     26.63 o 
  -4 -11   3     1329.09     1589.13    150.45 o 
  -3 -11   3      305.60      269.99     21.67 o 
  -2 -11   3      927.99      891.29     30.56 o 
  -1 -11   3     1548.26     1398.84     53.07 o 
   0 -11   3     1170.49     1084.58     22.15 o 
   1 -11   3     2854.73     2861.99     56.80 o 
   2 -11   3     2007.64     1935.73     42.16 o 
   3 -11   3      826.63      930.59     26.18 o 
   4 -11   3       93.73       67.38      8.00 o 
   5 -11   3        0.74       10.18     14.79 o 
   6 -11   3      124.67      120.24     20.76 o 
   7 -11   3        3.90       -1.85      6.44 o 
   8 -11   3       16.14       29.74     12.50 o 
   9 -11   3        0.10        0.78      3.86 o 
  -8 -10   3        0.42       -1.28      7.21 o 
  -7 -10   3      162.14      207.21     31.85 o 
  -6 -10   3      198.10      208.73     37.69 o 
  -5 -10   3      153.12      214.55     26.16 o 
  -4 -10   3      136.14       96.63     73.44 o 
  -3 -10   3       43.76       35.93     12.60 o 
  -2 -10   3      552.27      544.76     20.50 o 
  -1 -10   3      144.32      117.92      6.48 o 
   0 -10   3     1200.67     1175.40     20.22 o 
   1 -10   3     4024.03     3886.91     64.88 o 
   2 -10   3       62.63       46.17      4.21 o 
   3 -10   3       94.07       84.13      4.90 o 
   4 -10   3      696.39      682.50     28.28 o 
   5 -10   3      146.71      117.91     19.67 o 
   6 -10   3       69.72       75.13     18.44 o 
   7 -10   3        1.56        3.42      7.24 o 
   8 -10   3      242.41      255.38     29.16 o 
   9 -10   3        5.85        7.71      6.17 o 
  -8  -9   3      139.46      105.00     25.29 o 
  -7  -9   3      100.60      145.24     25.55 o 
  -6  -9   3      258.25      290.47     31.05 o 
  -5  -9   3      444.72      482.49     37.03 o 
  -4  -9   3       22.55       12.02      8.76 o 
  -3  -9   3     1187.25     1263.85     34.98 o 
  -2  -9   3     2733.73     2523.02    105.79 o 
  -1  -9   3     2551.70     2767.24     55.37 o 
   0  -9   3      178.20      157.68      5.52 o 
   1  -9   3     3891.11     3448.83     58.36 o 
   2  -9   3      761.60      771.92     17.03 o 
   3  -9   3      736.51      754.33     18.42 o 
   4  -9   3      144.82      124.48     15.16 o 
   5  -9   3      276.99      269.04     25.98 o 
   6  -9   3        2.83       -1.41      6.30 o 
   7  -9   3      261.80      334.06     31.01 o 
   8  -9   3      229.85      238.66     24.01 o 
   9  -9   3       11.85       10.53      6.44 o 
  -8  -8   3        2.62       -0.87     12.61 o 
  -7  -8   3      102.28      142.30     21.33 o 
  -6  -8   3      566.44      643.15     75.32 o 
  -5  -8   3      214.22      290.25     28.44 o 
  -4  -8   3        7.82       -2.11      7.78 o 
  -3  -8   3       95.88       87.47      8.36 o 
  -2  -8   3      100.64      116.80      6.98 o 
  -1  -8   3      592.20      604.65     14.58 o 
   0  -8   3       98.38      108.88      3.97 o 
   1  -8   3     1392.49     1166.27     22.47 o 
   2  -8   3        2.39        3.35      1.47 o 
   3  -8   3     1063.60     1000.84     38.00 o 
   4  -8   3       42.83       61.91      9.53 o 
   5  -8   3       33.77       40.40     12.73 o 
   6  -8   3       45.30       41.09     14.52 o 
   7  -8   3      194.32      261.65     26.59 o 
   8  -8   3       60.76       49.86     15.79 o 
  -9  -7   3        5.58        0.50      4.40 o 
  -8  -7   3        2.80      -11.69     22.87 o 
  -7  -7   3      133.59      144.10     19.79 o 
  -6  -7   3      244.23      273.32     32.06 o 
  -5  -7   3      750.87      802.69     62.89 o 
  -4  -7   3        3.86        8.34      5.95 o 
  -3  -7   3       53.49       55.92      4.78 o 
  -2  -7   3     3139.31     3191.09     56.16 o 
  -1  -7   3       24.81       29.04      2.61 o 
   0  -7   3     3455.86     3350.51     57.35 o 
   1  -7   3      218.35      253.23      6.11 o 
   2  -7   3       51.77       59.74      4.02 o 
   3  -7   3       65.90      100.45     10.33 o 
   4  -7   3      641.48      682.66     21.04 o 
   5  -7   3      571.71      525.91     34.21 o 
   6  -7   3       53.60       49.46     13.91 o 
   7  -7   3        5.19       12.46     12.15 o 
   8  -7   3      276.24      232.60     29.19 o 
   9  -7   3        7.81       22.56     10.99 o 
  -9  -6   3       21.63        5.51      7.13 o 
  -8  -6   3      816.75      647.17     99.14 o 
  -7  -6   3      159.89      176.62     20.97 o 
  -6  -6   3      101.86      112.08     18.20 o 
  -5  -6   3      399.86      442.45     34.81 o 
  -4  -6   3        3.71      109.59     14.14 o 
  -3  -6   3     1418.26     1829.54     98.02 o 
  -2  -6   3     4348.01     4456.52     80.19 o 
  -1  -6   3     2527.70     2642.22     49.03 o 
   0  -6   3       90.06       65.96      4.47 o 
   1  -6   3     3363.05     2658.10     42.45 o 
   2  -6   3      719.60      672.85     13.41 o 
   3  -6   3      100.84      120.80      5.10 o 
   4  -6   3      713.59      642.41     20.03 o 
   5  -6   3        0.05        7.45      5.87 o 
   6  -6   3      166.15      150.17     25.50 o 
   7  -6   3       46.79       54.87     13.97 o 
  -9  -5   3        4.45        1.54      5.52 o 
  -8  -5   3      260.15      207.25     58.32 o 
  -7  -5   3        1.32        0.67      5.13 o 
  -6  -5   3      525.10      624.88     39.37 o 
  -5  -5   3      767.98      807.60     42.88 o 
  -4  -5   3      951.37     1107.62     36.97 o 
  -3  -5   3     2127.05     2050.17     39.75 o 
  -2  -5   3     2306.93     2371.79     38.14 o 
  -1  -5   3     8165.30     7348.91    143.99 o 
   0  -5   3      571.84      551.07     12.74 o 
   1  -5   3      129.39      178.70      5.27 o 
   2  -5   3      393.54      439.52     13.87 o 
   3  -5   3      857.52     1049.99     15.52 o 
   4  -5   3      418.28      336.88     13.91 o 
   5  -5   3        9.29      111.80     50.67 o 
   6  -5   3       42.25       45.44     12.29 o 
   7  -5   3       36.95       24.55     20.72 o 
   9  -5   3       89.93      157.56     21.16 o 
  -9  -4   3        1.40       -0.27      4.25 o 
  -8  -4   3     1088.10     1050.85    130.16 o 
  -7  -4   3       72.37       42.36     11.83 o 
  -6  -4   3      537.85      615.81     46.52 o 
  -5  -4   3      343.88      481.59     34.10 o 
  -4  -4   3     2314.33     2408.68     42.96 o 
  -3  -4   3       65.35      167.31     26.56 o 
  -2  -4   3     3856.33     4448.48     95.16 o 
  -1  -4   3     3061.36     2700.59    128.70 o 
   0  -4   3       56.68       32.35      4.07 o 
   1  -4   3     2955.71     3531.21     55.84 o 
   2  -4   3     3473.41     2945.80     44.50 o 
   3  -4   3      141.96      113.51      4.20 o 
   4  -4   3      182.73      165.72     10.13 o 
   5  -4   3      358.32      354.43     15.02 o 
   6  -4   3      272.96      281.75     37.26 o 
   7  -4   3      103.17       90.36     44.35 o 
   8  -4   3        0.23       -0.66      6.78 o 
   9  -4   3       55.84       32.23     17.29 o 
  -8  -3   3      104.45       58.33     20.42 o 
  -7  -3   3       13.50       14.99      9.74 o 
  -6  -3   3      290.18      281.50     26.68 o 
  -5  -3   3      216.82      235.44     17.81 o 
  -4  -3   3      324.09      372.58      9.71 o 
  -3  -3   3      903.74      963.62     16.60 o 
  -2  -3   3       56.29      150.69     20.26 o 
  -1  -3   3     7086.73     7967.68    183.45 o 
   0  -3   3       46.16      135.32      6.55 o 
   1  -3   3      249.06      274.82      6.33 o 
   2  -3   3     2163.01     2145.35     39.76 o 
   3  -3   3     1313.49     1171.95     16.36 o 
   4  -3   3      298.46      465.47     13.44 o 
   5  -3   3      984.51     1098.89     34.31 o 
   6  -3   3       42.04       35.59      7.76 o 
   7  -3   3      370.61      311.47     56.38 o 
   8  -3   3        1.98       -2.94      8.47 o 
   9  -3   3      415.96      275.76     42.20 o 
  -8  -2   3       93.25       51.95     18.25 o 
  -7  -2   3        0.05        2.22      6.88 o 
  -6  -2   3        2.62        1.61      6.32 o 
  -5  -2   3     3338.91     3735.16    107.63 o 
  -4  -2   3       10.40       22.37      3.29 o 
  -3  -2   3       33.33       41.28      2.25 o 
  -2  -2   3        3.02       30.80     13.87 o 
  -1  -2   3     7001.00     8360.94    186.09 o 
   0  -2   3     1449.29     1109.24     18.75 o 
   1  -2   3     3324.53     2349.03     75.14 o 
   2  -2   3     6254.87     6566.20    119.60 o 
   3  -2   3     5414.49     5410.44    126.80 o 
   4  -2   3      855.71      730.56     13.40 o 
   5  -2   3      621.06      706.17     21.58 o 
   6  -2   3       68.37       81.89     19.66 o 
   7  -2   3       63.09       70.86     15.56 o 
   8  -2   3        3.10       -0.86      4.42 o 
  -7  -1   3       42.09       42.15     10.65 o 
  -6  -1   3      644.18      795.99     40.56 o 
  -5  -1   3      175.49      188.39      7.16 o 
  -4  -1   3       72.15      107.86      9.79 o 
  -3  -1   3     1442.40     1607.35     23.76 o 
  -2  -1   3       38.35       11.53      2.03 o 
  -1  -1   3       10.23        1.43      0.90 o 
   0  -1   3     2376.54     2633.25     33.40 o 
   1  -1   3    23791.45    23265.52    597.66 o 
   2  -1   3     3308.60     3099.39     75.84 o 
   3  -1   3     9266.69     9099.77    202.57 o 
   4  -1   3      190.05      226.64      6.59 o 
   5  -1   3       56.46       51.94     16.64 o 
   6  -1   3      598.14      593.68     41.30 o 
   7  -1   3     1200.11     1328.55     74.24 o 
   8  -1   3      179.28      121.04     16.79 o 
  -7   0   3       66.99       36.46     12.71 o 
  -6   0   3       88.58       65.52      9.62 o 
  -5   0   3        0.83       11.57      2.72 o 
  -4   0   3     2710.66     2591.92     49.31 o 
  -3   0   3     8958.11     8821.87    157.41 o 
  -2   0   3     4639.84     3936.00     63.02 o 
  -1   0   3    12629.55    11206.55    213.83 o 
   0   0   3     1227.69     1237.77     19.74 o 
   1   0   3     8854.85     9038.41    172.03 o 
   2   0   3       63.35      143.76      7.57 o 
   3   0   3     5439.87     6129.42    124.65 o 
   4   0   3        2.23        0.79      1.19 o 
   5   0   3       19.19       62.73     30.73 o 
   6   0   3      275.12      215.99     30.39 o 
   7   0   3       22.44       31.20     20.56 o 
   8   0   3      125.92       62.93     15.52 o 
  -7   1   3       62.75       23.00     10.37 o 
  -6   1   3      252.98      247.95     14.54 o 
  -5   1   3     1032.78     1149.85     29.08 o 
  -4   1   3      324.59      307.48      8.41 o 
  -3   1   3      652.73      560.98      9.86 o 
  -2   1   3     1346.20     1697.91     47.35 o 
  -1   1   3    13383.67    11772.79    231.20 o 
   0   1   3      964.26      779.54     13.85 o 
   1   1   3     7470.82     7509.85    137.04 o 
   2   1   3     6742.28     6943.09    144.75 o 
   3   1   3     2720.91     2782.48     46.03 o 
   4   1   3      976.90      932.63     25.02 o 
   5   1   3        2.82        6.57      5.59 o 
   6   1   3      713.65      756.97     49.42 o 
   7   1   3     1009.97     1230.10    157.12 o 
   8   1   3      141.86       78.94     23.79 o 
  -7   2   3       42.28       25.54     12.28 o 
  -6   2   3      232.30      231.85     17.87 o 
  -5   2   3      131.32      123.54      7.06 o 
  -4   2   3     1915.54     1767.14     41.59 o 
  -3   2   3       54.23       58.60      2.85 o 
  -2   2   3    68595.48    63169.76   2173.83 o 
  -1   2   3        7.51        2.75      1.06 o 
   0   2   3     4407.34     4139.53     74.17 o 
   1   2   3      171.76      104.27      3.29 o 
   2   2   3       80.23      191.37     19.41 o 
   3   2   3     2131.92     2438.53     72.38 o 
   4   2   3      129.24      172.40     13.58 o 
   5   2   3       53.63       57.23     12.27 o 
   6   2   3      142.77      156.15     26.81 o 
   7   2   3      729.86      760.73    105.68 o 
   8   2   3        9.35       17.12     14.39 o 
   9   2   3       12.66       -0.49      4.54 o 
  -8   3   3      311.32      179.93     26.49 o 
  -7   3   3       16.50        7.80      6.18 o 
  -6   3   3      477.23      489.50     25.83 o 
  -5   3   3       52.54       81.98      6.30 o 
  -4   3   3      105.96       79.28      4.09 o 
  -3   3   3       56.67       89.96      2.20 o 
  -2   3   3     2975.69     2589.65     48.76 o 
  -1   3   3      161.19      267.03      5.29 o 
   0   3   3      419.12      381.15      9.22 o 
   1   3   3     6920.69     6105.95    102.51 o 
   2   3   3      777.50      661.66     72.77 o 
   3   3   3     6185.83     7184.09    188.36 o 
   4   3   3      268.88      309.18     14.45 o 
   5   3   3      573.03      545.95     38.26 o 
   6   3   3       20.38        9.11     11.20 o 
   7   3   3        1.50      -15.70     17.32 o 
   8   3   3       61.42       60.87     22.47 o 
   9   3   3       74.67       28.45     11.50 o 
  -8   4   3       14.59        1.43      6.20 o 
  -7   4   3      124.45      152.83     17.18 o 
  -6   4   3       49.91       27.65      7.90 o 
  -5   4   3      229.88      242.53     14.29 o 
  -4   4   3      400.09      341.71     12.63 o 
  -3   4   3       55.93       62.31      4.72 o 
  -2   4   3       11.66       15.02      3.21 o 
  -1   4   3      609.90      551.44     17.16 o 
   0   4   3     3191.20     3238.57     54.53 o 
   1   4   3      331.48      236.54      8.08 o 
   2   4   3    12654.16    12876.47    319.02 o 
   3   4   3       68.48       62.07      4.41 o 
   4   4   3      635.81      648.73     28.04 o 
   5   4   3     1737.14     1757.44     72.19 o 
   6   4   3       30.78       16.96     14.19 o 
   7   4   3        2.53        2.23     10.78 o 
   8   4   3       13.74       -1.54      8.68 o 
  -9   5   3       10.01        0.92      4.45 o 
  -8   5   3       31.83       28.30     21.60 o 
  -7   5   3       40.38       51.74     11.83 o 
  -6   5   3      901.21      887.66     69.41 o 
  -5   5   3      458.71      472.12     18.07 o 
  -4   5   3      437.94      512.30     16.40 o 
  -3   5   3     1155.17     1199.16     26.85 o 
  -2   5   3      134.03      143.54      6.33 o 
  -1   5   3       37.44       30.23      5.58 o 
   0   5   3        2.85       -0.24      1.78 o 
   1   5   3       42.46       55.18      4.64 o 
   2   5   3     1130.84     1029.71     24.46 o 
   3   5   3       65.00       65.07      5.18 o 
   4   5   3      479.53      473.50     22.93 o 
   5   5   3     1728.51     1692.77    170.53 o 
   6   5   3        1.45       -3.05      9.40 o 
   7   5   3       90.49      112.28     32.69 o 
   8   5   3      141.95      141.59     29.35 o 
  -9   6   3        2.34        7.28     11.57 o 
  -8   6   3      217.60      245.49     20.81 o 
  -7   6   3       77.55       88.10     23.53 o 
  -6   6   3     1330.67     1409.98    145.45 o 
  -5   6   3       46.15       23.38      5.39 o 
  -4   6   3    21574.12    22998.55    787.42 o 
  -3   6   3      550.79      660.65     16.54 o 
  -2   6   3       18.62       30.22      3.93 o 
  -1   6   3      471.49      386.68      7.85 o 
   0   6   3      299.88      337.71      9.41 o 
   1   6   3      808.49      858.98     20.70 o 
   2   6   3      174.21      178.68      8.23 o 
   3   6   3     1486.44     1570.94     59.70 o 
   4   6   3      228.93      270.43     32.51 o 
   5   6   3        9.69       17.51      7.28 o 
   7   6   3       46.52       36.21     21.91 o 
   8   6   3       29.01       21.13     14.56 o 
  -9   7   3       17.71       12.07     14.40 o 
  -8   7   3       14.60        7.24      9.97 o 
  -7   7   3      105.20      120.99     22.07 o 
  -6   7   3      326.55      346.03     34.42 o 
  -5   7   3      361.78      301.94     24.30 o 
  -4   7   3      151.14      131.44      7.52 o 
  -3   7   3       17.18       23.39      3.75 o 
  -2   7   3      122.66       70.63      5.91 o 
  -1   7   3      527.60      383.44      8.68 o 
   0   7   3       47.04       85.82     10.26 o 
   1   7   3     3101.02     3211.85     66.58 o 
   2   7   3     1180.47     1259.01     35.45 o 
   3   7   3      667.47      637.46     26.20 o 
   4   7   3     1424.04     1508.97    207.32 o 
   5   7   3       16.59       17.38      9.29 o 
   6   7   3        5.31        8.50     14.65 o 
   7   7   3       23.38       23.75     28.62 o 
   8   7   3       78.50       44.77     28.41 o 
  -9   8   3       30.59       14.07      9.17 o 
  -8   8   3      245.70      320.54     23.97 o 
  -7   8   3       45.41       71.91     18.00 o 
  -6   8   3       37.44       69.91     15.41 o 
  -5   8   3      123.27      101.83     13.41 o 
  -4   8   3     2621.25     2501.69     90.13 o 
  -3   8   3       82.15       71.84      5.56 o 
  -2   8   3     4527.31     4446.14     89.31 o 
  -1   8   3      107.51       90.44      5.69 o 
   0   8   3     1291.38     1496.34     31.21 o 
   1   8   3      156.73      154.43      7.55 o 
   2   8   3      175.32      167.40      8.69 o 
   3   8   3      187.86      195.28     18.35 o 
   4   8   3      193.30      188.86     30.72 o 
   5   8   3      322.10      358.66     35.18 o 
   6   8   3        4.12       23.16     19.13 o 
   7   8   3       17.34       17.30     14.29 o 
  -9   9   3        0.61       -0.87      4.96 o 
  -8   9   3        0.92        3.08      5.43 o 
  -7   9   3       42.90       81.40     19.16 o 
  -6   9   3     6649.30     7713.18    453.93 o 
  -5   9   3       34.12       33.15      9.90 o 
  -4   9   3      280.90      226.26     14.44 o 
  -3   9   3       59.10       38.93      5.23 o 
  -2   9   3      484.38      518.07     15.90 o 
  -1   9   3       40.03       56.82      4.88 o 
   0   9   3      569.81      581.54     18.62 o 
   1   9   3      563.48      483.51     18.90 o 
   2   9   3      386.45      411.52     21.41 o 
   3   9   3     2156.41     2240.58    164.93 o 
   4   9   3      204.97      231.13     44.64 o 
   5   9   3      118.30      176.98     28.97 o 
   6   9   3        0.08        9.40     13.70 o 
   7   9   3       56.00       43.03     18.56 o 
  -9  10   3        7.90        9.26     13.51 o 
  -8  10   3        0.97        1.84      5.76 o 
  -7  10   3        6.04       11.83      8.84 o 
  -6  10   3     1421.57     1560.65     83.57 o 
  -5  10   3       30.62       34.66      9.65 o 
  -4  10   3      505.73      538.88     44.83 o 
  -3  10   3        0.67        5.02      4.59 o 
  -2  10   3        6.70        8.53      3.72 o 
  -1  10   3      417.38      421.57     22.53 o 
   0  10   3      726.00      651.82     29.58 o 
   1  10   3      284.63      255.64     18.35 o 
   2  10   3      107.70      100.24     10.94 o 
   3  10   3      141.99      127.68     20.41 o 
   4  10   3       60.29       76.66     15.39 o 
   5  10   3      484.84      587.52     72.55 o 
   6  10   3       32.35       44.82     20.13 o 
   7  10   3       49.01       29.21     14.61 o 
  -9  11   3      173.26      232.74     36.12 o 
  -8  11   3        0.63        0.10      3.68 o 
  -7  11   3        2.41       -0.41      3.46 o 
  -6  11   3       25.64       22.64     11.53 o 
  -5  11   3       16.89       27.31     10.61 o 
  -4  11   3      527.09      460.63     33.62 o 
  -3  11   3       10.78       16.30      6.04 o 
  -2  11   3     1333.29     1324.30     45.75 o 
  -1  11   3      223.97      199.24     17.70 o 
   0  11   3       48.81       60.58     10.84 o 
   1  11   3       10.80       11.40      6.80 o 
   2  11   3      822.36      825.96     67.19 o 
   3  11   3       33.90       35.89     11.68 o 
   4  11   3       53.70       74.29     27.53 o 
   5  11   3       48.40       54.19     14.68 o 
   6  11   3       16.76       14.58     12.66 o 
  -8  12   3      114.37      136.01     16.06 o 
  -7  12   3        0.37       -2.46      5.99 o 
  -6  12   3      151.05      203.90     36.54 o 
  -5  12   3        3.40       -0.95      4.68 o 
  -4  12   3       29.97       16.95      6.75 o 
  -3  12   3      117.82      127.11     12.67 o 
  -2  12   3      992.94      910.37     42.72 o 
  -1  12   3       63.69       74.23     16.17 o 
   0  12   3      556.39      586.51     35.62 o 
   1  12   3      647.24      595.20     36.15 o 
   2  12   3     1911.56     1840.68    144.03 o 
   3  12   3       40.44       25.79     10.45 o 
   4  12   3      176.10      188.06     57.51 o 
   5  12   3        3.03        4.65      7.28 o 
   6  12   3       16.77        2.37      6.77 o 
  -8  13   3     1919.92     2739.46    123.47 o 
  -7  13   3       82.85       97.69     15.84 o 
  -6  13   3        9.90       17.15     10.14 o 
  -5  13   3      127.04       76.89     17.24 o 
  -4  13   3      385.20      419.07     22.78 o 
  -3  13   3        1.91        0.47      3.67 o 
  -2  13   3       25.68       35.32     11.03 o 
  -1  13   3        4.59        5.69      7.65 o 
   0  13   3       13.40       15.46      8.78 o 
   1  13   3      170.76      155.68     21.50 o 
   2  13   3       21.76       16.65      8.59 o 
   3  13   3       29.80       38.88     16.47 o 
   4  13   3        6.14        5.12      7.73 o 
   5  13   3       15.13       19.95     11.72 o 
  -7  14   3       45.36       46.23     14.26 o 
  -6  14   3      536.13      538.33     35.89 o 
  -5  14   3        9.94       23.45     10.45 o 
  -4  14   3       53.73       53.77     11.64 o 
  -3  14   3        3.63        1.24      7.18 o 
  -2  14   3       26.02       23.39     16.17 o 
  -1  14   3        5.23        0.62      4.74 o 
   0  14   3      892.73      865.27     43.87 o 
   1  14   3       70.43       68.42     15.60 o 
   2  14   3      170.74      166.65     21.53 o 
   3  14   3      198.98      239.14     33.04 o 
   4  14   3       19.71       29.13     13.60 o 
   5  14   3       52.92       75.39     23.22 o 
  -7  15   3      103.55      144.40     16.23 o 
  -6  15   3      104.83      109.15     20.09 o 
  -5  15   3        2.16        2.38      6.08 o 
  -4  15   3       10.42       10.43      7.40 o 
  -3  15   3        7.76        6.42      7.08 o 
  -2  15   3       23.96       27.52     11.52 o 
  -1  15   3      101.67      114.53     17.03 o 
   0  15   3      389.20      432.18     48.55 o 
   1  15   3        5.74       12.65      8.17 o 
   2  15   3        0.01        0.28      4.50 o 
   3  15   3       11.14        7.66     10.11 o 
   4  15   3        0.45       -0.02      6.35 o 
  -6  16   3       56.92       66.52     11.50 o 
  -5  16   3       30.38       31.55      9.46 o 
  -4  16   3      410.12      369.77     27.38 o 
  -3  16   3        0.42        2.13      5.35 o 
  -2  16   3      148.19      157.13     18.70 o 
  -1  16   3        2.48        4.53      7.53 o 
   0  16   3      460.41      409.77     38.97 o 
   1  16   3       18.20       15.98      8.37 o 
   2  16   3      154.36      147.84     21.51 o 
   3  16   3       60.67       91.28     20.01 o 
  -6  17   3        0.52        0.98      6.14 o 
  -5  17   3        1.52        1.28      7.31 o 
  -4  17   3       65.04       48.58     11.45 o 
  -3  17   3       14.14       24.99      9.79 o 
  -2  17   3       51.11       45.85     13.26 o 
  -1  17   3       27.62       34.02     10.85 o 
   0  17   3       11.88        9.67      8.27 o 
   1  17   3        2.90        2.37      5.16 o 
   2  17   3       59.23       27.20     25.72 o 
   3  17   3       47.55       55.72     14.93 o 
  -5  18   3        6.22        4.99     13.83 o 
  -4  18   3       57.04       30.02      9.22 o 
  -3  18   3        0.25        1.03      3.91 o 
  -2  18   3       92.47       79.17     18.15 o 
  -1  18   3        7.66        1.73      5.09 o 
   0  18   3      589.64      744.97     44.12 o 
   1  18   3       60.86       44.73     37.85 o 
   2  18   3        0.46        3.27      7.31 o 
  -3  19   3        5.90        5.59      8.05 o 
  -2  19   3     1358.43     1443.31    202.64 o 
  -1  19   3        0.63        2.58      5.50 o 
   0  19   3      283.16      295.63     26.87 o 
  -1 -21   4       20.70       14.29     10.66 o 
   0 -21   4        0.39        0.07      2.74 o 
   1 -21   4        2.10        6.33     11.16 o 
   2 -21   4      229.16      264.45     36.10 o 
   3 -21   4      201.34      220.07     29.04 o 
  -2 -20   4       85.79       96.22     60.42 o 
  -1 -20   4      138.74      135.66     21.56 o 
   0 -20   4      262.37      259.30     25.11 o 
   1 -20   4        5.02        1.46      4.89 o 
   2 -20   4      403.07      445.66     51.06 o 
   3 -20   4       72.87       56.92     33.67 o 
   4 -20   4       90.73       56.61     15.99 o 
   5 -20   4      103.75       54.09     22.29 o 
  -3 -19   4       84.72      139.40     16.11 o 
  -2 -19   4       16.95        9.25     10.01 o 
  -1 -19   4       89.63       81.78     15.49 o 
   0 -19   4       65.93       59.89     18.36 o 
   1 -19   4      421.67      421.06     42.11 o 
   2 -19   4      154.33      190.33     37.87 o 
   3 -19   4        8.74        0.02      5.30 o 
   4 -19   4        0.36        0.25      2.93 o 
   5 -19   4        1.33        1.72      4.41 o 
   6 -19   4        0.53       -0.42      3.40 o 
  -4 -18   4        5.65        7.97      9.52 o 
  -3 -18   4       12.35       11.61     11.84 o 
  -2 -18   4       49.20       68.51     14.67 o 
  -1 -18   4        2.48        5.41      7.57 o 
   0 -18   4       56.02       58.63     16.28 o 
   1 -18   4      759.47      652.40     56.52 o 
   2 -18   4      128.63       90.56     28.13 o 
   3 -18   4      163.69      179.59     21.70 o 
   4 -18   4       60.41       47.42      9.27 o 
   5 -18   4      113.07      147.56     19.92 o 
   6 -18   4      176.52      206.97     18.93 o 
  -5 -17   4      283.21      381.73    128.00 o 
  -4 -17   4        0.33       -1.31      5.00 o 
  -3 -17   4      180.39      228.79     36.12 o 
  -2 -17   4        8.85       12.46     11.57 o 
  -1 -17   4       27.40       30.45     12.67 o 
   0 -17   4       58.80       65.10     21.31 o 
   1 -17   4        7.67        4.69      6.91 o 
   2 -17   4       34.90       38.83     13.04 o 
   3 -17   4       12.32        9.96      7.41 o 
   4 -17   4      768.81      690.10     36.13 o 
   5 -17   4       86.11      126.43     20.77 o 
   6 -17   4       96.20      122.85     26.05 o 
   7 -17   4        0.90        0.73      3.95 o 
  -5 -16   4        0.11        4.68      6.43 o 
  -4 -16   4       19.18       23.28     10.95 o 
  -3 -16   4       41.18       28.29     10.82 o 
  -2 -16   4      136.35      137.30     20.60 o 
  -1 -16   4       12.62       20.91     15.04 o 
   0 -16   4      938.70      959.43     54.09 o 
   1 -16   4        2.32        8.63      7.81 o 
   2 -16   4      626.17      680.20     53.59 o 
   3 -16   4        4.66        5.78      6.65 o 
   4 -16   4      522.80      494.03     27.90 o 
   5 -16   4      168.88      130.91     18.37 o 
   6 -16   4      153.92      178.98     20.61 o 
   7 -16   4        4.63        4.93      6.07 o 
  -6 -15   4        4.81        1.38      4.63 o 
  -5 -15   4       64.78       81.46     20.31 o 
  -4 -15   4       68.32       62.67     26.16 o 
  -3 -15   4       95.56       51.10     15.58 o 
  -2 -15   4      692.13      676.68     65.96 o 
  -1 -15   4       87.23       66.76     18.52 o 
   0 -15   4      718.14      696.66     53.69 o 
   1 -15   4       24.06       19.34     10.15 o 
   2 -15   4       14.51       27.54     10.58 o 
   3 -15   4      150.00      143.16     16.71 o 
   4 -15   4      564.03      515.65     36.33 o 
   5 -15   4      243.45      281.71     27.92 o 
   6 -15   4        0.82        6.61      7.95 o 
   7 -15   4        3.32        0.67      4.48 o 
   8 -15   4      229.87      318.06     25.18 o 
  -6 -14   4        0.20        2.86      5.77 o 
  -5 -14   4       19.85       11.79      9.54 o 
  -4 -14   4        3.39        2.98      7.10 o 
  -3 -14   4      122.44      166.57     19.48 o 
  -2 -14   4      650.84      673.01     50.30 o 
  -1 -14   4      669.64      655.31     61.03 o 
   0 -14   4      801.59      774.18     42.01 o 
   1 -14   4      132.52      121.11     11.47 o 
   2 -14   4      230.28      204.10     13.83 o 
   3 -14   4       63.89       79.52     13.14 o 
   4 -14   4       84.13       75.42     13.25 o 
   5 -14   4      191.52      218.59     25.48 o 
   6 -14   4      165.53      166.23     26.82 o 
   7 -14   4      101.61      112.74     17.42 o 
   8 -14   4       28.35       27.02      9.03 o 
  -7 -13   4       22.67       18.28      7.96 o 
  -6 -13   4        0.78        0.90      5.14 o 
  -5 -13   4       98.59      124.40     32.49 o 
  -4 -13   4      436.78      401.34     46.99 o 
  -3 -13   4      307.46      327.02     26.44 o 
  -2 -13   4      797.97      789.94     39.18 o 
  -1 -13   4      550.71      520.33     33.32 o 
   0 -13   4      266.03      249.01     12.59 o 
   1 -13   4     1065.06     1096.05     26.53 o 
   2 -13   4        7.29        3.81      2.54 o 
   3 -13   4      380.95      383.88     22.18 o 
   4 -13   4       36.22       29.99      8.62 o 
   5 -13   4       29.90       36.80     14.24 o 
   6 -13   4       71.77      120.54     21.11 o 
   7 -13   4       10.40        3.05      6.61 o 
   8 -13   4        0.12        1.23      4.74 o 
  -7 -12   4        1.61        3.38      7.35 o 
  -6 -12   4       62.38       58.71     14.72 o 
  -5 -12   4       83.60      102.48     20.14 o 
  -4 -12   4        0.10        5.65      8.50 o 
  -3 -12   4     2857.35     3001.87    138.63 o 
  -2 -12   4        0.67       -0.58      3.97 o 
  -1 -12   4      521.47      527.63     18.66 o 
   0 -12   4      304.25      317.46      8.27 o 
   1 -12   4        6.49        5.24      2.74 o 
   2 -12   4       47.28       51.14      5.03 o 
   3 -12   4      125.33      130.45     11.36 o 
   4 -12   4      968.60      933.51     38.13 o 
   5 -12   4      984.68      879.40     61.16 o 
   6 -12   4       82.09      105.05     20.14 o 
   7 -12   4       50.83       49.79     14.18 o 
   8 -12   4      129.52      196.29     24.24 o 
   9 -12   4        1.64        2.70      5.66 o 
  -8 -11   4        1.34       -0.56      5.97 o 
  -7 -11   4        7.27       13.61      8.24 o 
  -6 -11   4       77.57      103.16     18.70 o 
  -5 -11   4      541.83      581.19     61.84 o 
  -4 -11   4      155.46      156.81     24.42 o 
  -3 -11   4      349.12      367.65     35.32 o 
  -2 -11   4        5.74       10.33      5.16 o 
  -1 -11   4      557.69      470.96     29.16 o 
   0 -11   4     1356.19     1307.90     22.70 o 
   1 -11   4      966.91     1046.58     28.51 o 
   2 -11   4      471.04      386.99     12.65 o 
   3 -11   4       26.91       26.09      6.17 o 
   4 -11   4       17.65       12.54     10.56 o 
   5 -11   4       19.31        9.94      9.75 o 
   6 -11   4      158.52      154.96     24.38 o 
   7 -11   4       10.57       16.18     10.22 o 
   8 -11   4      293.47      378.64     46.16 o 
   9 -11   4        0.60        0.25      3.12 o 
  -8 -10   4       80.65       56.31     19.18 o 
  -7 -10   4      307.34      402.73     48.48 o 
  -6 -10   4      103.17      104.94     21.31 o 
  -5 -10   4        0.28       -3.00      7.41 o 
  -4 -10   4      961.60      945.26     56.33 o 
  -3 -10   4      145.14      174.01     17.23 o 
  -2 -10   4      367.86      386.03     17.00 o 
  -1 -10   4      574.95      608.70     19.82 o 
   0 -10   4      208.27      221.12      6.99 o 
   1 -10   4      643.64      824.08     27.99 o 
   2 -10   4      109.88       88.65      5.03 o 
   3 -10   4      190.18      200.04     10.67 o 
   4 -10   4     1247.41     1249.48     60.98 o 
   5 -10   4      115.14      100.42     18.13 o 
   6 -10   4      144.17      162.95     24.20 o 
   7 -10   4      475.18      491.95     47.49 o 
   8 -10   4      194.38      260.86     42.08 o 
   9 -10   4       27.72       13.11      9.32 o 
  -8  -9   4        8.30        7.22     19.15 o 
  -7  -9   4        3.17       -1.03      4.48 o 
  -6  -9   4        3.38        3.44      7.01 o 
  -5  -9   4      127.01      259.13     32.88 o 
  -4  -9   4       18.18       15.44     15.29 o 
  -3  -9   4      670.51      713.02     24.58 o 
  -2  -9   4       24.68       23.16      6.03 o 
  -1  -9   4     1965.16     2041.51     40.65 o 
   0  -9   4     2465.96     2358.77     38.64 o 
   1  -9   4      877.34      717.21     19.98 o 
   2  -9   4      162.48      244.99     12.07 o 
   3  -9   4      739.28      741.56     18.30 o 
   4  -9   4      372.57      375.65     20.02 o 
   5  -9   4      341.99      328.91     29.54 o 
   6  -9   4     1474.38     1384.25     82.83 o 
   7  -9   4        7.52        2.62      6.86 o 
   8  -9   4        0.51        4.11      7.90 o 
   9  -9   4       12.93        3.48      3.72 o 
  -8  -8   4      128.50      145.63     21.72 o 
  -7  -8   4       79.90       86.39     16.58 o 
  -6  -8   4     1166.45     1412.02     75.83 o 
  -5  -8   4      655.08      739.55     46.74 o 
  -4  -8   4     1472.49     1404.31     66.15 o 
  -3  -8   4      609.52      551.70     22.48 o 
  -2  -8   4     1060.40     1096.83     21.94 o 
  -1  -8   4     2079.58     2081.87     48.24 o 
   0  -8   4      333.56      461.02      9.83 o 
   1  -8   4      863.25      881.07     15.63 o 
   2  -8   4      188.66      185.46      6.98 o 
   3  -8   4        2.63        9.72      2.86 o 
   4  -8   4      723.39      685.97     27.79 o 
   5  -8   4      264.55      210.88     22.91 o 
   6  -8   4       33.12       58.81     16.02 o 
   7  -8   4      254.04      288.02     36.91 o 
   8  -8   4       48.70       38.76     14.53 o 
   9  -8   4       52.84       74.69     15.88 o 
  -9  -7   4        0.13       -2.06      5.35 o 
  -8  -7   4      120.85      117.66     15.67 o 
  -7  -7   4      137.27      206.17     23.22 o 
  -6  -7   4        0.47       10.62      9.17 o 
  -5  -7   4      188.44      204.69     22.75 o 
  -4  -7   4      169.23      300.25     23.49 o 
  -3  -7   4      385.25      365.81     14.52 o 
  -2  -7   4      458.28      490.26     10.40 o 
  -1  -7   4     1002.01      912.34     21.29 o 
   0  -7   4      812.35      754.18     13.35 o 
   1  -7   4      793.55      670.16     12.05 o 
   2  -7   4      821.93      841.16     15.75 o 
   3  -7   4     1450.14     1215.29     18.65 o 
   4  -7   4       57.88       93.67      8.73 o 
   5  -7   4      195.35      208.22     22.87 o 
   6  -7   4      258.70      238.21     25.28 o 
   7  -7   4       14.88       17.62     12.64 o 
  -9  -6   4       11.58        1.80      5.36 o 
  -8  -6   4       74.32       68.05     12.83 o 
  -7  -6   4      251.41      368.17     30.79 o 
  -6  -6   4      316.28      319.50     28.63 o 
  -5  -6   4       74.70       89.87     15.75 o 
  -4  -6   4      656.22      589.37     27.82 o 
  -3  -6   4     4541.38     5187.54    109.00 o 
  -2  -6   4     1070.81      904.87     14.26 o 
  -1  -6   4     4335.27     3879.37     71.10 o 
   0  -6   4     4405.65     3372.53     56.70 o 
   1  -6   4      307.66      199.01      5.12 o 
   2  -6   4      166.07      170.74      3.61 o 
   3  -6   4       62.95       86.87      5.84 o 
   4  -6   4      240.56      357.81     39.41 o 
   5  -6   4      377.52      405.84     22.09 o 
   6  -6   4      394.72      509.52     85.79 o 
   7  -6   4        5.15        5.40      8.84 o 
   9  -6   4       71.36       46.37     13.22 o 
  -9  -5   4        0.10        1.04      4.82 o 
  -8  -5   4      290.48      277.19     28.21 o 
  -7  -5   4      271.72      321.39     38.42 o 
  -6  -5   4      733.39      909.13     61.30 o 
  -5  -5   4      233.52      265.08     22.97 o 
  -4  -5   4       79.08      110.23     11.09 o 
  -3  -5   4     2289.77     2637.27     49.67 o 
  -2  -5   4     1551.68     1416.54     31.37 o 
  -1  -5   4     2633.39     2473.67     38.31 o 
   0  -5   4     2607.51     2512.41     42.67 o 
   1  -5   4      867.96      589.47     12.73 o 
   2  -5   4     1897.78     2047.25     37.01 o 
   3  -5   4       53.60       55.76      3.77 o 
   4  -5   4     1624.98     1565.75     40.67 o 
   5  -5   4     1015.51     1165.84     34.25 o 
   6  -5   4       24.57       14.43      6.80 o 
   7  -5   4       51.47       78.61     41.07 o 
   8  -5   4      212.98      197.71     32.10 o 
   9  -5   4       10.21        3.79     11.51 o 
  -9  -4   4        0.51       -1.57      4.87 o 
  -8  -4   4     1082.79      948.48     53.37 o 
  -7  -4   4      151.94      147.26     19.31 o 
  -6  -4   4      121.22      133.15     18.03 o 
  -5  -4   4        4.67        5.16      6.57 o 
  -4  -4   4     1852.02     2071.30     45.85 o 
  -3  -4   4     1514.78     1648.34     76.58 o 
  -2  -4   4      638.78      776.26     29.63 o 
  -1  -4   4    22664.15    21399.11    642.85 o 
   0  -4   4     9876.67     9546.60    197.27 o 
   1  -4   4     1358.29     1181.99     20.26 o 
   2  -4   4      528.89      459.89     12.55 o 
   3  -4   4        0.81        3.33      2.43 o 
   4  -4   4       53.18       81.99      7.56 o 
   5  -4   4      403.16      463.58     19.05 o 
   6  -4   4     1288.84     1242.49     78.49 o 
   7  -4   4        5.79        1.30      4.96 o 
   8  -4   4        4.36        0.95      7.30 o 
   9  -4   4       15.73        6.89      7.52 o 
  -8  -3   4        0.80        0.41     10.53 o 
  -7  -3   4       23.46       20.10     12.30 o 
  -6  -3   4        1.17        3.05      7.17 o 
  -5  -3   4      346.68      302.97     24.60 o 
  -4  -3   4       28.95       54.13     12.77 o 
  -3  -3   4     6161.49     6613.46    128.36 o 
  -2  -3   4       57.93      149.84     14.93 o 
  -1  -3   4      651.99      725.66     35.65 o 
   0  -3   4     1454.41     1930.60     40.06 o 
   1  -3   4       20.56       11.01      3.74 o 
   2  -3   4      740.16      749.91     21.42 o 
   3  -3   4      571.52      528.79     14.20 o 
   4  -3   4      863.29      972.18     27.96 o 
   5  -3   4     1155.22     1267.93     37.00 o 
   6  -3   4      137.51      200.39     22.93 o 
   7  -3   4      200.81      155.36     33.66 o 
   8  -3   4      145.16      167.87     29.28 o 
   9  -3   4       75.22       43.23     12.21 o 
  -7  -2   4      117.04      123.96     41.14 o 
  -6  -2   4      199.24      211.96     23.31 o 
  -5  -2   4       22.28       21.50      4.84 o 
  -4  -2   4     2277.90     2448.31     44.15 o 
  -3  -2   4     2971.36     2938.57     47.13 o 
  -2  -2   4     7849.69     7284.61    135.99 o 
  -1  -2   4      207.13      315.33     17.66 o 
   0  -2   4    10490.03     9079.15    165.28 o 
   1  -2   4     4331.39     4265.04     77.06 o 
   2  -2   4     1420.96     1403.58     19.47 o 
   3  -2   4     1274.96     1422.21     22.42 o 
   4  -2   4      394.24      495.02     17.00 o 
   5  -2   4      356.11      330.83     14.28 o 
   6  -2   4      363.23      388.23     33.23 o 
   7  -2   4        0.57       -3.80      7.31 o 
   8  -2   4       64.54       53.78     17.41 o 
   9  -2   4       56.29       23.44      8.75 o 
  -7  -1   4        5.13        6.70     14.06 o 
  -6  -1   4      451.61      444.05     61.54 o 
  -5  -1   4      186.74      231.02     11.40 o 
  -4  -1   4     1368.40     1467.57     41.14 o 
  -3  -1   4     1967.78     1828.86     27.03 o 
  -2  -1   4      227.66      313.64      7.36 o 
  -1  -1   4     2417.39     1958.71     33.27 o 
   0  -1   4      640.13      724.65     22.91 o 
   1  -1   4     3943.06     4553.10     82.53 o 
   2  -1   4      956.51      940.36     16.04 o 
   3  -1   4      947.81     1033.53     32.34 o 
   4  -1   4       25.89       24.23      3.68 o 
   5  -1   4     3869.08     4246.57    150.59 o 
   6  -1   4      231.90      219.80     32.00 o 
   7  -1   4       98.36       96.84     22.35 o 
   8  -1   4       16.11       13.06      9.62 o 
  -7   0   4        0.35        0.30      5.17 o 
  -6   0   4      227.65      239.35     21.10 o 
  -5   0   4     1343.00     1556.98     33.96 o 
  -4   0   4     3957.27     3782.35     81.68 o 
  -3   0   4      518.97      466.89      8.67 o 
  -2   0   4     3250.78     3028.35     48.50 o 
  -1   0   4     9000.52     7908.42    145.56 o 
   0   0   4      100.10      116.37      6.74 o 
   1   0   4     4372.45     4282.44    216.18 o 
   2   0   4     2935.75     3258.44     55.11 o 
   3   0   4     5256.09     5756.05    112.76 o 
   4   0   4      152.92      187.39      7.89 o 
   5   0   4      666.48      583.36     39.94 o 
   6   0   4       11.42       14.09     10.96 o 
   7   0   4      600.23      571.09     45.13 o 
   8   0   4      117.27       83.21     38.62 o 
  -7   1   4       48.01       31.38      9.28 o 
  -6   1   4        1.05        9.34     13.21 o 
  -5   1   4       86.93      101.19      5.60 o 
  -4   1   4        0.75        2.12      1.18 o 
  -3   1   4      465.49      687.20     11.52 o 
  -2   1   4     5012.59     4508.54    148.37 o 
  -1   1   4     1200.35      871.18     39.03 o 
   0   1   4      390.10      295.69      8.40 o 
   1   1   4     2220.74     2151.95     32.37 o 
   2   1   4      117.88      290.26     16.22 o 
   3   1   4      695.23      844.11     17.27 o 
   4   1   4      985.41      986.11     31.14 o 
   5   1   4      240.18      246.91     30.57 o 
   6   1   4       53.68       60.21     17.03 o 
   7   1   4      303.44      381.87     84.35 o 
   8   1   4       97.35       68.98     22.23 o 
  -8   2   4       31.99       11.77     13.95 o 
  -7   2   4       31.35       32.41     15.36 o 
  -6   2   4      368.65      351.74     20.29 o 
  -5   2   4       32.78       63.17      6.17 o 
  -4   2   4      846.98      770.94     13.82 o 
  -3   2   4      355.39      392.03      6.94 o 
  -2   2   4    14141.97    15291.21    335.65 o 
  -1   2   4     1130.91     1026.59     18.43 o 
   0   2   4     2022.60     1802.44     30.50 o 
   1   2   4     9598.22     8666.68    176.34 o 
   2   2   4      249.71      356.32      6.41 o 
   3   2   4       39.10      255.01     73.97 o 
   4   2   4      139.07      140.99      9.44 o 
   5   2   4      101.91      103.19     43.74 o 
   6   2   4        3.03        0.50      5.95 o 
   7   2   4       77.94       84.33     21.33 o 
   8   2   4       46.36       20.47     25.51 o 
  -8   3   4       27.49       25.74     12.50 o 
  -7   3   4       28.81        6.95      6.58 o 
  -6   3   4        7.52        8.58      5.24 o 
  -5   3   4       70.45       96.33      8.00 o 
  -4   3   4      443.84      440.10     15.05 o 
  -3   3   4       23.80       21.17      3.62 o 
  -2   3   4     8900.75     8881.51    197.95 o 
  -1   3   4     2812.09     2369.93     47.15 o 
   0   3   4       82.28       40.08      3.31 o 
   1   3   4     2169.77     2387.11     39.49 o 
   2   3   4     1869.34     1940.56     75.10 o 
   3   3   4      586.92      646.94     49.94 o 
   4   3   4     1439.74     1730.27     55.09 o 
   5   3   4       12.80      141.01     35.69 o 
   6   3   4        8.71       83.05     61.14 o 
   7   3   4       72.21       57.82     17.76 o 
   8   3   4       41.61       24.50     26.51 o 
  -9   4   4        2.32        3.05      5.27 o 
  -8   4   4      115.03       88.23     19.78 o 
  -7   4   4       41.55       59.56     14.94 o 
  -6   4   4      248.09      292.20     18.37 o 
  -5   4   4        0.39        7.71      3.66 o 
  -4   4   4     3064.55     3068.57     66.81 o 
  -3   4   4     1386.73     1419.72     29.39 o 
  -2   4   4      375.49      404.13     13.27 o 
  -1   4   4      688.62      630.43     10.20 o 
   0   4   4     4458.15     4184.94     77.60 o 
   1   4   4     1326.98     1271.29     37.84 o 
   2   4   4       10.97       14.07      3.86 o 
   3   4   4      348.27      350.34     17.08 o 
   4   4   4      346.79      321.05     15.55 o 
   5   4   4      696.26      670.56     91.35 o 
   6   4   4       44.04       28.24     17.00 o 
   7   4   4       29.99       41.09     35.45 o 
   8   4   4        8.22      -15.59     23.26 o 
  -9   5   4        8.64        1.13      4.75 o 
  -8   5   4        2.46        1.14      6.46 o 
  -7   5   4       50.63       47.64     11.19 o 
  -6   5   4       66.89       79.59     12.69 o 
  -5   5   4      308.06      355.91     15.65 o 
  -4   5   4     9063.03     9466.85    250.61 o 
  -3   5   4     1312.20     1323.58     30.16 o 
  -2   5   4      543.87      499.50     14.69 o 
  -1   5   4        2.59        6.94      1.32 o 
   0   5   4       26.93       26.99      2.96 o 
   1   5   4      225.49      303.52     12.98 o 
   2   5   4      262.40      282.19      9.75 o 
   3   5   4       63.41       59.06      5.46 o 
   4   5   4       24.55       14.11      7.41 o 
   5   5   4     1136.98     1145.26    225.51 o 
   6   5   4       65.08       31.22     18.64 o 
   7   5   4      436.09      410.29     87.67 o 
   8   5   4       22.50        2.61     15.36 o 
  -9   6   4       13.78        5.16      6.75 o 
  -8   6   4      136.56      136.63     24.65 o 
  -7   6   4       45.29       49.87     11.75 o 
  -6   6   4        5.43       16.81      6.89 o 
  -5   6   4      235.67      232.40     16.15 o 
  -4   6   4     1293.10     1427.01     73.19 o 
  -3   6   4      207.03      253.05     15.84 o 
  -2   6   4      374.99      345.74     18.94 o 
  -1   6   4     5928.90     5457.50     98.41 o 
   0   6   4     3261.08     3083.33     58.01 o 
   1   6   4     2269.26     2158.20     45.98 o 
   2   6   4      531.22      524.34     16.45 o 
   3   6   4     1713.08     1651.54     72.74 o 
   4   6   4       65.08      103.38     15.27 o 
   5   6   4       57.16       66.33     17.40 o 
   6   6   4      128.41      130.44     34.95 o 
   7   6   4       50.46       51.57     21.70 o 
   8   6   4       16.35        8.86     10.36 o 
  -9   7   4        2.20       -7.73      7.73 o 
  -8   7   4        0.97       -0.42      4.08 o 
  -7   7   4        0.66        3.99      6.34 o 
  -6   7   4      321.67      325.39     28.58 o 
  -5   7   4      528.55      554.05     38.39 o 
  -4   7   4      114.02       91.54      7.06 o 
  -3   7   4       34.94       47.85      5.80 o 
  -2   7   4       65.28       80.67      6.20 o 
  -1   7   4      798.20      841.40     19.63 o 
   0   7   4     2044.38     1944.23     40.70 o 
   1   7   4        1.80        1.28      2.06 o 
   2   7   4       68.86       56.83      5.76 o 
   3   7   4     1334.78     1490.37     97.31 o 
   4   7   4       61.74       81.20     11.86 o 
   5   7   4      454.25      544.47    146.44 o 
   6   7   4       24.85       20.29     17.95 o 
   7   7   4       43.26       49.19     19.68 o 
   8   7   4      162.40      163.30     25.72 o 
  -9   8   4        0.48       -1.66      9.32 o 
  -8   8   4      268.18      326.50     26.86 o 
  -7   8   4       12.91       38.21     11.92 o 
  -6   8   4       12.55        5.15      5.19 o 
  -5   8   4       28.50       32.52     10.68 o 
  -4   8   4      712.47      698.28     33.78 o 
  -3   8   4       47.34       46.14      5.42 o 
  -2   8   4     1238.64     1139.74     25.06 o 
  -1   8   4      135.86      119.54      6.96 o 
   0   8   4      283.20      297.22     13.42 o 
   1   8   4       66.72       60.46      6.43 o 
   2   8   4        5.43        6.61      3.65 o 
   3   8   4      810.37      684.15     55.02 o 
   4   8   4      374.67      373.10     55.93 o 
   5   8   4      251.72      241.11     38.48 o 
   6   8   4      116.73      127.26     31.48 o 
   7   8   4       14.87       16.45     13.87 o 
  -8   9   4      180.29      282.41     42.62 o 
  -7   9   4       17.73       25.44     10.68 o 
  -6   9   4    10423.68    10146.11   1723.44 o 
  -5   9   4     1179.43     1144.73    126.53 o 
  -4   9   4       62.22       82.87      9.69 o 
  -3   9   4       17.13       12.62      4.58 o 
  -2   9   4      215.89      191.84      9.66 o 
  -1   9   4      285.79      303.53     15.04 o 
   0   9   4      916.96      838.10     26.16 o 
   1   9   4       29.45       25.14      5.84 o 
   2   9   4       20.29       24.71      7.31 o 
   3   9   4      522.62      552.40     66.90 o 
   4   9   4      408.95      407.22     61.30 o 
   5   9   4        8.14        2.43      6.68 o 
   6   9   4       15.99       -4.68     18.57 o 
   7   9   4       39.64       14.96     13.00 o 
  -8  10   4      102.87      118.27     14.46 o 
  -7  10   4      229.51      257.38     23.91 o 
  -6  10   4      464.22      468.76     47.39 o 
  -5  10   4       61.06       60.95     13.58 o 
  -4  10   4      110.46      101.09     11.19 o 
  -3  10   4        3.01        2.93      4.00 o 
  -2  10   4      678.01      599.09     42.05 o 
  -1  10   4     1222.72     1106.41     45.95 o 
   0  10   4       23.97       25.01      9.56 o 
   1  10   4      197.23      164.33     15.61 o 
   2  10   4      495.13      490.71     47.55 o 
   3  10   4        6.38        9.74      6.95 o 
   4  10   4        7.94       14.93      7.86 o 
   5  10   4       69.58       85.50     20.89 o 
   6  10   4       20.75       13.15     12.53 o 
   7  10   4      152.93      123.86     21.59 o 
  -8  11   4       75.37      100.40     13.41 o 
  -7  11   4      315.69      339.05     28.09 o 
  -6  11   4      296.45      386.60     40.07 o 
  -5  11   4       15.22       22.03     11.86 o 
  -4  11   4      137.68      122.08     12.71 o 
  -3  11   4        3.89        3.30      4.37 o 
  -2  11   4      543.92      514.75     30.07 o 
  -1  11   4      135.39      142.83     21.81 o 
   0  11   4       83.19       68.63     13.85 o 
   1  11   4      338.37      345.39     26.69 o 
   2  11   4       50.66       52.04     12.79 o 
   3  11   4       64.45       41.02     10.43 o 
   4  11   4      119.59      109.20     31.08 o 
   5  11   4        1.32        5.37      6.92 o 
   6  11   4       10.25        7.53      9.55 o 
  -8  12   4     1297.92     1657.29    140.42 o 
  -7  12   4       64.45       81.26     17.55 o 
  -6  12   4       51.42       51.64     13.66 o 
  -5  12   4       69.90       62.85     11.90 o 
  -4  12   4      475.04      433.35     24.83 o 
  -3  12   4      244.49      259.77     20.84 o 
  -2  12   4      397.14      372.97     27.15 o 
  -1  12   4       22.78       20.79      9.39 o 
   0  12   4      566.20      502.21     31.45 o 
   1  12   4     1095.71     1065.47     50.75 o 
   2  12   4       80.43       77.29     13.66 o 
   3  12   4      316.95      339.78     81.20 o 
   4  12   4        0.09        6.71     11.55 o 
   5  12   4       90.79       94.13     36.53 o 
   6  12   4       51.17       16.47      8.39 o 
  -8  13   4      442.70      585.28     39.31 o 
  -7  13   4        3.68       -0.50      6.43 o 
  -6  13   4        0.95       -0.53      4.44 o 
  -5  13   4       18.56       21.66      8.38 o 
  -4  13   4       50.84       52.58     11.82 o 
  -3  13   4       92.90       69.28     16.35 o 
  -2  13   4      703.68      706.52     50.03 o 
  -1  13   4      542.17      543.40     33.85 o 
   0  13   4        6.06       12.37      8.50 o 
   1  13   4       14.98       22.25      9.95 o 
   2  13   4       25.62       24.47      9.63 o 
   3  13   4      553.32      563.64    186.71 o 
   4  13   4        7.92       26.44     12.92 o 
   5  13   4       35.65       41.60     24.63 o 
  -7  14   4        0.02       -0.18      3.80 o 
  -6  14   4      263.64      299.94     26.13 o 
  -5  14   4        8.15        9.35      6.55 o 
  -4  14   4      504.96      513.23     30.79 o 
  -3  14   4        7.79        3.04      6.15 o 
  -2  14   4       23.92       33.80     11.86 o 
  -1  14   4        2.05        2.53      6.93 o 
   0  14   4      997.09     1003.60     66.08 o 
   1  14   4        0.63        2.32      6.71 o 
   2  14   4      161.86      120.61     17.59 o 
   3  14   4       18.41       24.12     14.11 o 
  -7  15   4        0.17        1.43      6.53 o 
  -6  15   4        6.29        6.05      6.08 o 
  -5  15   4       16.17       18.18      6.97 o 
  -4  15   4      215.64      231.00     20.70 o 
  -3  15   4       18.49        9.71      7.77 o 
  -2  15   4      218.65      216.41     21.85 o 
  -1  15   4       25.15       22.27     11.52 o 
   0  15   4      597.66      592.50     37.37 o 
   1  15   4      427.57      438.59     50.94 o 
   2  15   4      117.69      107.65     24.50 o 
   3  15   4        1.29        6.01      9.26 o 
   4  15   4       15.84       19.18      9.44 o 
  -6  16   4      117.37      155.38     27.67 o 
  -5  16   4       22.77       24.70     10.98 o 
  -4  16   4        4.93        9.58      6.58 o 
  -3  16   4        0.55        1.54      5.66 o 
  -2  16   4        3.15        3.44      7.87 o 
  -1  16   4       64.74       62.71     15.58 o 
   0  16   4       24.75       17.32      8.98 o 
   1  16   4      101.23       89.72     17.49 o 
   2  16   4      165.07      204.32     20.21 o 
   3  16   4      103.70      136.84     21.11 o 
  -5  17   4       87.11       92.16     21.24 o 
  -4  17   4        0.48        3.66      5.24 o 
  -3  17   4        4.49        3.10      5.85 o 
  -2  17   4       40.19       44.42     11.29 o 
  -1  17   4        7.24       10.35      8.33 o 
   0  17   4       54.46       37.41     10.25 o 
   1  17   4      323.86      433.14     36.13 o 
   2  17   4       73.84       83.65     19.22 o 
  -4  18   4        0.80       -0.82      3.83 o 
  -3  18   4        0.99        3.12      4.61 o 
  -2  18   4        6.84        6.27      7.72 o 
  -1  18   4        1.55        7.89      9.26 o 
   0  18   4        1.22        1.35      3.78 o 
   1  18   4        1.35        2.93      4.94 o 
   0 -22   5       27.22       -0.72     10.78 o 
   1 -22   5        3.53        5.24      9.46 o 
   2 -22   5       40.70       15.54     18.97 o 
  -2 -21   5        8.33       12.44      7.93 o 
  -1 -21   5        3.90        2.38      4.58 o 
   0 -21   5       58.12       35.68     30.98 o 
   1 -21   5       49.13       32.67     18.09 o 
   2 -21   5       37.68       16.81     14.57 o 
   3 -21   5        7.95        4.01      7.83 o 
  -3 -20   5        6.76       10.43      8.69 o 
  -2 -20   5      120.87      145.76     16.02 o 
  -1 -20   5       11.01        4.96      7.05 o 
   0 -20   5      273.11      297.87     24.23 o 
   1 -20   5      220.02      252.33     39.93 o 
   2 -20   5      207.25      187.85     35.11 o 
   3 -20   5        0.58        5.67     10.14 o 
   4 -20   5      283.95      296.13     30.36 o 
   5 -20   5       68.01       65.64     23.32 o 
  -4 -19   5        5.09        3.67     12.34 o 
  -3 -19   5       53.77       76.75     11.79 o 
  -2 -19   5       19.07       29.11     17.06 o 
  -1 -19   5      269.40      300.48     26.52 o 
   0 -19   5      247.90      231.06     23.16 o 
   1 -19   5       50.66       31.15     21.45 o 
   2 -19   5      638.27      669.39     68.57 o 
   3 -19   5       64.18       47.73     18.49 o 
   4 -19   5       22.07       15.00      7.23 o 
   5 -19   5       32.37       17.68      8.71 o 
   6 -19   5      129.89      173.83     19.06 o 
  -4 -18   5       19.38       16.09      7.65 o 
  -3 -18   5       13.99        5.54      7.33 o 
  -2 -18   5        0.96       -0.90      5.18 o 
  -1 -18   5       16.50       17.10     10.07 o 
   0 -18   5      845.02      919.53     52.80 o 
   1 -18   5     1055.26     1030.69     95.04 o 
   2 -18   5       17.15       10.84     15.39 o 
   3 -18   5      145.92      106.68     14.35 o 
   4 -18   5       25.54       21.61      8.33 o 
   5 -18   5       25.01       32.73     10.08 o 
   6 -18   5       18.65       45.07     10.50 o 
  -5 -17   5       63.87       80.18     25.22 o 
  -4 -17   5       13.12        9.83      8.02 o 
  -3 -17   5      405.33      470.37     56.37 o 
  -2 -17   5      230.50      244.34     25.22 o 
  -1 -17   5       31.12       21.25     10.98 o 
   0 -17   5      808.90      871.23     50.46 o 
   1 -17   5       35.83       39.23     11.46 o 
   2 -17   5      281.38      229.29     33.52 o 
   3 -17   5      282.79      276.83     20.03 o 
   4 -17   5       66.47       94.05     12.44 o 
   5 -17   5        9.84       17.05      8.91 o 
   6 -17   5      229.68      236.39     21.63 o 
   7 -17   5       42.69       52.27     13.34 o 
  -6 -16   5        9.05        6.23      5.82 o 
  -5 -16   5       30.96       31.67     11.14 o 
  -4 -16   5      129.87      128.87     22.67 o 
  -3 -16   5       26.62       31.30     11.22 o 
  -2 -16   5      277.39      277.73     29.36 o 
  -1 -16   5     1328.37     1544.28     86.00 o 
   0 -16   5       11.60       16.82     10.24 o 
   1 -16   5        0.29        2.89      6.04 o 
   2 -16   5        7.33        2.33      5.07 o 
   3 -16   5       41.24       38.05     10.48 o 
   4 -16   5       17.45       13.05      7.37 o 
   5 -16   5        0.87        5.83      7.39 o 
   6 -16   5        0.60       -3.46      6.32 o 
   7 -16   5      129.85      159.26     17.96 o 
  -6 -15   5        8.22        8.15      7.24 o 
  -5 -15   5       31.79       22.89     13.94 o 
  -4 -15   5        3.16        8.88      8.90 o 
  -3 -15   5       61.33       73.26     14.57 o 
  -2 -15   5      286.71      314.31     28.88 o 
  -1 -15   5      157.09      152.37     21.05 o 
   0 -15   5      656.30      670.81     40.99 o 
   1 -15   5      187.64      163.33     19.03 o 
   2 -15   5       16.15       13.40      6.16 o 
   3 -15   5      133.83      142.85     16.22 o 
   4 -15   5     2414.69     2363.09     93.03 o 
   5 -15   5      100.40      117.65     19.37 o 
   6 -15   5      194.57      131.66     23.09 o 
   7 -15   5       28.00       46.89     12.38 o 
   8 -15   5       68.50       83.12     14.63 o 
  -7 -14   5      330.39      634.39     87.20 o 
  -6 -14   5       29.66       43.48     16.38 o 
  -5 -14   5      384.38      537.52     52.74 o 
  -4 -14   5       60.27       49.88     15.05 o 
  -3 -14   5       25.41       17.81      8.36 o 
  -2 -14   5      140.66      123.27     16.39 o 
  -1 -14   5      292.37      334.38     24.43 o 
   0 -14   5      334.55      293.91     24.22 o 
   1 -14   5      518.70      600.40     36.05 o 
   2 -14   5      964.00      891.43     36.58 o 
   3 -14   5      324.49      281.72     19.76 o 
   4 -14   5      269.49      274.46     20.48 o 
   5 -14   5        9.95       26.81     15.61 o 
   6 -14   5      666.55      817.36     59.35 o 
   7 -14   5       21.76       86.75     15.51 o 
   8 -14   5       42.88       49.09     19.72 o 
  -7 -13   5        1.87        5.31      5.87 o 
  -6 -13   5        1.12        0.56      5.00 o 
  -5 -13   5      215.90      191.60     31.51 o 
  -4 -13   5      190.05      182.41     24.04 o 
  -3 -13   5      142.07      130.42     15.44 o 
  -2 -13   5        0.35        2.13      5.44 o 
  -1 -13   5      660.56      655.33     32.76 o 
   0 -13   5     1299.69     1280.33     36.08 o 
   1 -13   5      276.30      289.77     10.86 o 
   2 -13   5      624.39      581.94     26.76 o 
   3 -13   5      264.19      242.71     18.03 o 
   4 -13   5      537.33      516.57     36.45 o 
   5 -13   5        0.52        1.68      6.72 o 
   6 -13   5      208.54      207.01     25.91 o 
   7 -13   5        8.76       42.17     13.14 o 
   8 -13   5       17.21       14.33      7.89 o 
  -7 -12   5       48.59       59.68     14.53 o 
  -6 -12   5      129.39      194.52     24.02 o 
  -5 -12   5      582.32      577.60     55.29 o 
  -4 -12   5      114.85      131.76     21.30 o 
  -3 -12   5      378.30      395.85     24.84 o 
  -2 -12   5     1356.39     1381.14     55.96 o 
  -1 -12   5       41.91       58.39      7.11 o 
   0 -12   5      121.58      164.85      7.31 o 
   1 -12   5        0.91        2.48      2.04 o 
   2 -12   5     1822.50     1646.31     43.56 o 
   3 -12   5      396.84      405.36     19.05 o 
   4 -12   5      224.55      214.11     38.39 o 
   5 -12   5       48.46       95.10     24.33 o 
   6 -12   5       31.04       42.95     18.55 o 
   7 -12   5        0.21        8.45      8.49 o 
   8 -12   5      410.60      475.83     67.80 o 
  -8 -11   5       61.88       45.28     16.79 o 
  -7 -11   5        1.96        3.66     10.24 o 
  -6 -11   5       74.56      120.91     22.67 o 
  -5 -11   5        5.52        5.51      9.60 o 
  -4 -11   5       89.97      106.45     19.26 o 
  -3 -11   5     1746.68     1753.63     64.43 o 
  -2 -11   5       60.78       56.15      8.80 o 
  -1 -11   5     1790.42     1924.75     48.79 o 
   0 -11   5       58.14       51.66      4.22 o 
   1 -11   5     1424.29     1226.37     23.38 o 
   2 -11   5       34.57       12.53      3.46 o 
   3 -11   5      449.11      434.00     18.03 o 
   4 -11   5      375.27      352.91     29.13 o 
   5 -11   5       78.05       63.03     16.42 o 
   6 -11   5      723.03      848.88     53.93 o 
   7 -11   5       37.45       47.79     17.39 o 
   8 -11   5       18.26       24.90      9.85 o 
   9 -11   5        0.04       -7.79      7.79 o 
  -8 -10   5        3.31        2.08      8.30 o 
  -7 -10   5      267.79      359.94     44.40 o 
  -6 -10   5      241.32      167.18    131.14 o 
  -5 -10   5      258.15      304.41     30.80 o 
  -4 -10   5      697.02      697.27     49.83 o 
  -3 -10   5      782.05      765.16     34.75 o 
  -2 -10   5      130.61      154.42     10.46 o 
  -1 -10   5     3188.52     3202.95    118.65 o 
   0 -10   5       97.30      116.87      5.03 o 
   1 -10   5       30.57       23.40      3.16 o 
   2 -10   5        1.89       11.36      2.34 o 
   3 -10   5      332.12      341.97     17.36 o 
   4 -10   5      161.22      135.47     19.52 o 
   5 -10   5        0.24        1.91      8.25 o 
   6 -10   5       83.66       76.74     17.78 o 
   7 -10   5        0.59      -10.24     21.36 o 
   8 -10   5      219.23      187.45     29.90 o 
   9 -10   5       57.89       79.66     15.43 o 
  -8  -9   5        2.70        3.06      4.74 o 
  -7  -9   5        0.84        1.83      6.51 o 
  -6  -9   5      101.17      118.22     20.86 o 
  -5  -9   5      919.47      962.42     70.47 o 
  -4  -9   5      187.78      203.73     24.04 o 
  -3  -9   5       25.31       41.04      6.92 o 
  -2  -9   5      256.66      340.94     12.18 o 
  -1  -9   5      643.75      477.08     13.32 o 
   0  -9   5       70.13       87.23      5.08 o 
   1  -9   5      370.10      403.82      9.49 o 
   2  -9   5      388.91      512.22     19.93 o 
   3  -9   5      247.55      240.71      8.92 o 
   4  -9   5     1025.97      968.41     35.41 o 
   5  -9   5       38.10       44.60     13.73 o 
   6  -9   5     1224.31     1235.01    129.84 o 
   7  -9   5        0.97        0.17      4.71 o 
   8  -9   5      108.49       76.96     17.11 o 
   9  -9   5        0.03        0.07      3.90 o 
  -8  -8   5      185.78      180.95     34.53 o 
  -7  -8   5       11.26        3.27      6.86 o 
  -6  -8   5      357.00      378.43     43.15 o 
  -5  -8   5        0.44       27.29     13.34 o 
  -4  -8   5       10.83        9.63      8.02 o 
  -3  -8   5       12.71       18.10      5.38 o 
  -2  -8   5        6.35        6.14      2.82 o 
  -1  -8   5      920.13     1131.27     25.00 o 
   0  -8   5     2059.87     2021.73     33.02 o 
   1  -8   5      177.83      137.52      5.31 o 
   2  -8   5     1246.86     1142.26     22.37 o 
   3  -8   5      128.09      169.65      7.38 o 
   4  -8   5      691.81      602.98     21.57 o 
   5  -8   5      118.90      134.58     42.55 o 
   6  -8   5     1203.32     1234.31     77.82 o 
   7  -8   5        6.55        2.40      8.21 o 
   8  -8   5      245.41      192.51     25.15 o 
  -9  -7   5        0.54       -1.56      7.91 o 
  -8  -7   5      209.08      197.72     32.19 o 
  -7  -7   5       12.01        3.53      9.28 o 
  -6  -7   5      494.31      536.07     39.87 o 
  -5  -7   5       98.71      116.47     23.47 o 
  -4  -7   5     1213.96     1353.50     43.72 o 
  -3  -7   5     1301.40     1251.78     50.48 o 
  -2  -7   5     1986.20     2064.27     46.15 o 
  -1  -7   5     5825.37     5527.58    117.36 o 
   0  -7   5      569.42      534.52     10.49 o 
   1  -7   5       29.16       36.09      2.54 o 
   2  -7   5     2187.12     2122.75     33.82 o 
   3  -7   5      690.63      660.90     18.94 o 
   4  -7   5        5.03        8.43      4.73 o 
   5  -7   5      888.38      935.94     40.24 o 
   6  -7   5     1697.97     1787.57    143.95 o 
   7  -7   5      224.35      204.19     29.23 o 
   9  -7   5        4.36       33.79     12.11 o 
  -9  -6   5       46.23        9.31     11.70 o 
  -8  -6   5        2.82        2.51      5.08 o 
  -7  -6   5       54.15       48.91     14.44 o 
  -6  -6   5       18.45       17.16     13.27 o 
  -5  -6   5      100.30      131.76     18.35 o 
  -4  -6   5     1407.66     1515.51     48.76 o 
  -3  -6   5     2423.58     2621.43     59.18 o 
  -2  -6   5      347.49      343.31     11.92 o 
  -1  -6   5     3837.77     3493.49     57.62 o 
   0  -6   5    11352.69    10543.13    221.97 o 
   1  -6   5       19.87        8.90      1.71 o 
   2  -6   5      588.16      594.59     15.00 o 
   3  -6   5      279.92      309.12      8.99 o 
   4  -6   5      313.12      373.39     16.23 o 
   5  -6   5      202.19      182.88     42.04 o 
   6  -6   5       41.69       25.98     11.06 o 
   7  -6   5       36.43       23.04     12.39 o 
   8  -6   5       66.47       64.81     36.65 o 
   9  -6   5        2.65        1.93     10.26 o 
  -9  -5   5       42.01        4.60      9.73 o 
  -8  -5   5      252.17      267.00     45.32 o 
  -7  -5   5      606.67      715.35     55.22 o 
  -6  -5   5      310.37      263.56     25.86 o 
  -5  -5   5      237.11      230.01     22.91 o 
  -4  -5   5      438.17      414.50     23.70 o 
  -3  -5   5       28.99       76.88     11.37 o 
  -2  -5   5      475.89      547.56     50.66 o 
  -1  -5   5     2021.79     2006.66     41.51 o 
   0  -5   5      474.93      486.78     10.35 o 
   1  -5   5     1025.21      878.07     13.42 o 
   2  -5   5     2052.84     2114.98     38.92 o 
   3  -5   5        9.81        5.34      2.05 o 
   4  -5   5      728.01      764.68     30.58 o 
   5  -5   5       20.80       26.80      6.02 o 
   6  -5   5      430.34      504.03     49.42 o 
   7  -5   5      264.67      290.66     45.18 o 
   8  -5   5       25.64       28.58     16.41 o 
   9  -5   5        2.50       -2.27      6.18 o 
  -8  -4   5       32.68        7.42      8.86 o 
  -7  -4   5      169.65      204.41     28.93 o 
  -6  -4   5        9.52        8.06      9.35 o 
  -5  -4   5     1268.16     1431.28     50.56 o 
  -4  -4   5      584.51      580.11     17.76 o 
  -3  -4   5     4430.07     5293.69    119.36 o 
  -2  -4   5     4052.66     4187.99     87.18 o 
  -1  -4   5        7.61       23.99      3.98 o 
   0  -4   5    17063.95    16444.73    387.36 o 
   1  -4   5    10177.28    10659.98    210.58 o 
   2  -4   5      415.36      394.18     11.80 o 
   3  -4   5        1.98        2.96      1.86 o 
   4  -4   5       16.94      307.24     58.25 o 
   5  -4   5      245.79      228.30     13.80 o 
   6  -4   5      184.79      173.83     22.20 o 
   7  -4   5        4.55       -1.12      5.10 o 
   8  -4   5        3.11        7.19     10.93 o 
   9  -4   5       78.50       71.32     14.96 o 
  -8  -3   5       97.27       81.25     17.57 o 
  -7  -3   5      358.16      351.08     31.86 o 
  -6  -3   5      587.41      726.06     41.47 o 
  -5  -3   5      337.54      364.27     13.95 o 
  -4  -3   5     1259.07     1201.51     27.68 o 
  -3  -3   5     1217.37     1185.45     18.85 o 
  -2  -3   5      760.28      693.94     17.46 o 
  -1  -3   5     2049.23     1804.89     40.45 o 
   0  -3   5      691.57      906.50     33.18 o 
   1  -3   5     9276.05     7992.73    268.99 o 
   2  -3   5       95.94      127.21     12.17 o 
   3  -3   5     1023.34      888.21     23.66 o 
   4  -3   5     1839.84     1863.29     47.90 o 
   5  -3   5      283.05      334.32     15.06 o 
   6  -3   5      304.16      356.26     32.55 o 
   7  -3   5      106.68       57.21     14.51 o 
   8  -3   5      273.88      216.17     58.97 o 
   9  -3   5        0.43        0.24      3.70 o 
  -8  -2   5       30.59        6.10      8.16 o 
  -7  -2   5       25.12       17.53     11.01 o 
  -6  -2   5       65.67       29.98      6.54 o 
  -5  -2   5      175.74      183.88     10.19 o 
  -4  -2   5       19.25       23.82      1.99 o 
  -3  -2   5      483.68      446.05      7.87 o 
  -2  -2   5     1188.33     1306.29     21.65 o 
  -1  -2   5     1058.57     1007.26     18.25 o 
   0  -2   5    25783.67    23417.67    546.65 o 
   1  -2   5        8.46       37.97      7.55 o 
   2  -2   5     8023.78     8584.05    171.88 o 
   3  -2   5      692.74      683.63     20.19 o 
   4  -2   5      411.67      454.72     16.45 o 
   5  -2   5      163.57      237.68     31.06 o 
   6  -2   5     1393.90     1445.93     88.46 o 
   7  -2   5        1.04        9.36     14.71 o 
   8  -2   5      118.58       38.16     19.81 o 
   9  -2   5       16.63        8.41      6.23 o 
  -8  -1   5       81.39       73.86     16.77 o 
  -7  -1   5       95.07      127.80     23.24 o 
  -6  -1   5      280.63      235.11     16.66 o 
  -5  -1   5       95.10      102.44      7.05 o 
  -4  -1   5       29.22       15.05      1.90 o 
  -3  -1   5       54.04       23.49      2.12 o 
  -2  -1   5        1.75        6.62      1.59 o 
  -1  -1   5     1705.77     1462.96     24.72 o 
   0  -1   5       10.03        6.32      2.32 o 
   1  -1   5      916.81      652.10     11.85 o 
   2  -1   5       14.20      381.70     30.58 o 
   3  -1   5     1204.54     1373.75     24.01 o 
   4  -1   5      183.73      204.84      9.06 o 
   5  -1   5     1141.04     1165.72     64.25 o 
   6  -1   5      203.24      175.67     24.92 o 
   7  -1   5        0.87        8.21      9.82 o 
   8  -1   5        2.54        5.05      7.72 o 
  -7   0   5        5.63        4.69      6.91 o 
  -6   0   5     1120.95     1204.40     55.19 o 
  -5   0   5      461.18      444.48     14.89 o 
  -4   0   5        3.47        7.08      1.54 o 
  -3   0   5       18.16       11.77      2.22 o 
  -2   0   5     2348.69     2516.12     38.69 o 
  -1   0   5      426.25      374.38      8.46 o 
   0   0   5     2569.19     2568.71     38.85 o 
   1   0   5        9.64       14.95      2.20 o 
   2   0   5     1660.40     2151.89     75.20 o 
   3   0   5      138.90      395.25     23.71 o 
   4   0   5      136.80      164.83     15.22 o 
   5   0   5        0.40        0.59      5.35 o 
   6   0   5      122.66      122.54     27.57 o 
   7   0   5     1135.12     1231.20    110.61 o 
   8   0   5       16.51       10.04      7.81 o 
  -7   1   5      605.31      634.45     72.74 o 
  -6   1   5      442.37      471.79     29.56 o 
  -5   1   5     1699.98     1642.63     41.70 o 
  -4   1   5       70.77       74.62      3.77 o 
  -3   1   5      836.51      937.23     15.27 o 
  -2   1   5      660.57      603.05     17.96 o 
  -1   1   5      411.66      349.38      7.88 o 
   0   1   5      666.12      554.09     11.45 o 
   1   1   5      792.44      657.47     11.22 o 
   2   1   5       49.47       75.99      6.56 o 
   3   1   5       12.71        5.18      1.75 o 
   4   1   5     2138.86     2247.08     80.24 o 
   5   1   5        3.73        1.88      6.48 o 
   6   1   5      584.95      662.92     59.67 o 
   7   1   5       98.00      102.98     20.41 o 
   8   1   5       25.48        7.12      6.99 o 
  -8   2   5      188.68      121.76     21.40 o 
  -7   2   5        1.84       -3.30      5.82 o 
  -6   2   5       24.89       21.04      5.83 o 
  -5   2   5      404.91      422.58     16.22 o 
  -4   2   5      115.84      135.53      4.93 o 
  -3   2   5     1450.67     1452.89     22.09 o 
  -2   2   5      758.44      862.50     32.43 o 
  -1   2   5       11.39       13.52      1.83 o 
   0   2   5        2.45       11.15      2.36 o 
   1   2   5      618.28      509.18     10.19 o 
   2   2   5        2.55        2.98      1.00 o 
   3   2   5     6144.08     6636.45    254.84 o 
   4   2   5      320.01      367.88     31.40 o 
   5   2   5     1060.03      942.58     67.34 o 
   6   2   5      582.65      601.42     86.71 o 
   7   2   5       33.20       27.39     12.85 o 
   8   2   5       76.08       55.44     19.81 o 
  -8   3   5      277.39      247.10     31.55 o 
  -7   3   5      155.51      164.90     22.86 o 
  -6   3   5      728.18      698.12     36.37 o 
  -5   3   5      326.96      299.79     15.14 o 
  -4   3   5      471.71      484.25     18.30 o 
  -3   3   5       13.31       20.06      3.79 o 
  -2   3   5      506.77      491.87     13.40 o 
  -1   3   5      262.83      222.75      5.70 o 
   0   3   5      642.85      540.73     13.41 o 
   1   3   5     1880.73     2240.28     43.18 o 
   2   3   5     1735.13     1745.44     35.88 o 
   3   3   5     3666.63     4053.57    172.83 o 
   4   3   5       12.46        4.86      4.99 o 
   5   3   5      569.79      514.76     42.38 o 
   6   3   5       49.85       75.31     24.07 o 
   7   3   5        6.12        3.37      7.29 o 
   8   3   5       25.39       25.76     15.05 o 
  -9   4   5       76.15       16.56      8.99 o 
  -8   4   5       83.77       85.08     19.83 o 
  -7   4   5        4.17       10.09      9.95 o 
  -6   4   5      125.05      126.82     12.25 o 
  -5   4   5        1.43        0.52      2.55 o 
  -4   4   5     4032.21     3964.90     87.16 o 
  -3   4   5      798.66      646.32     18.58 o 
  -2   4   5       84.04       59.17      5.39 o 
  -1   4   5       22.06       28.80      1.96 o 
   0   4   5        0.01        9.59      2.39 o 
   1   4   5      988.17     1174.15     31.15 o 
   2   4   5     1025.45     1105.06     24.50 o 
   3   4   5       58.43       58.67      4.77 o 
   4   4   5     1159.87     1288.50    122.30 o 
   5   4   5       64.97      231.62    135.99 o 
   6   4   5      280.67      234.68     36.72 o 
   7   4   5      212.34      196.56     73.05 o 
   8   4   5      137.36      136.70     26.34 o 
  -9   5   5       12.25        9.09      7.70 o 
  -8   5   5        9.96        7.03      9.83 o 
  -7   5   5       17.99       16.05      6.66 o 
  -6   5   5      640.45      702.03     40.93 o 
  -5   5   5       49.16       53.37      9.75 o 
  -4   5   5     3388.80     3570.66    126.52 o 
  -3   5   5     1048.17      978.91     22.53 o 
  -2   5   5      310.29      336.96     13.68 o 
  -1   5   5      265.29      210.13      5.11 o 
   0   5   5       12.37       10.43      2.77 o 
   1   5   5      766.00      885.33     33.69 o 
   2   5   5      622.86      591.05     16.32 o 
   3   5   5      343.31      353.31     16.93 o 
   4   5   5       86.89       72.33     10.22 o 
   5   5   5      213.02      193.97     41.50 o 
   6   5   5       23.24       22.75     16.62 o 
   7   5   5       62.62       43.28     21.54 o 
   8   5   5       60.94       25.66     14.50 o 
  -9   6   5        4.57        2.59      5.90 o 
  -8   6   5       93.08      115.15     23.64 o 
  -7   6   5       24.52       29.76      9.88 o 
  -6   6   5      588.99      593.93     35.84 o 
  -5   6   5      173.00      172.68     14.56 o 
  -4   6   5     3551.98     3624.82     87.10 o 
  -3   6   5        6.91       14.85      6.01 o 
  -2   6   5      201.87      255.39     11.74 o 
  -1   6   5      577.80      608.56     15.21 o 
   0   6   5      611.06      684.84     17.71 o 
   1   6   5      742.50      707.02     20.76 o 
   2   6   5      575.66      638.51     18.26 o 
   3   6   5        2.79        0.72      2.31 o 
   4   6   5       12.86       16.92      7.19 o 
   5   6   5       29.41       28.59     13.87 o 
   6   6   5      123.54      100.23     34.52 o 
   7   6   5        0.73       -0.66      7.57 o 
   8   6   5       37.19      -10.70     11.01 o 
  -9   7   5       37.76       14.67      9.44 o 
  -8   7   5       10.79       12.06     11.91 o 
  -7   7   5      109.26      121.64     16.56 o 
  -6   7   5        0.98       -1.32      4.18 o 
  -5   7   5      971.79      947.44     87.74 o 
  -4   7   5     1028.70     1056.34     58.39 o 
  -3   7   5     1218.52     1212.57     30.05 o 
  -2   7   5     2102.94     2116.71     45.47 o 
  -1   7   5     1021.35     1017.06     30.90 o 
   0   7   5     1406.77     1418.83     32.63 o 
   1   7   5      742.96      751.24     19.96 o 
   2   7   5      517.06      461.34     16.39 o 
   3   7   5     2209.72     2095.59    186.40 o 
   4   7   5      176.53      182.64     30.33 o 
   5   7   5      203.98      159.30     42.37 o 
   6   7   5        7.51        0.75     13.43 o 
   7   7   5        0.25        0.37      6.40 o 
  -9   8   5        8.30        1.68      5.64 o 
  -8   8   5       30.94       28.47      9.01 o 
  -7   8   5      144.35      149.79     18.37 o 
  -6   8   5      293.56      285.59     32.31 o 
  -5   8   5      519.47      490.96     52.12 o 
  -4   8   5       48.84       39.32      9.09 o 
  -3   8   5        2.06       -0.75      2.50 o 
  -2   8   5      161.10      182.93      9.30 o 
  -1   8   5      423.03      487.22     15.83 o 
   0   8   5      109.58      128.22      9.38 o 
   1   8   5      387.70      345.43     21.27 o 
   2   8   5       14.16       24.40      6.92 o 
   3   8   5     1088.45     1047.18     98.42 o 
   4   8   5        0.47        0.39      3.84 o 
   5   8   5      316.10      244.73     52.41 o 
   6   8   5       30.84       39.37     19.79 o 
   7   8   5       35.16       23.22     22.14 o 
  -9   9   5        5.69        2.76      6.12 o 
  -8   9   5       51.03       25.15     26.22 o 
  -7   9   5      181.29      211.30     27.62 o 
  -6   9   5      162.40      112.81     16.73 o 
  -5   9   5        0.88        2.72      5.51 o 
  -4   9   5      877.48      831.61     39.44 o 
  -3   9   5     1546.65     1495.08     53.36 o 
  -2   9   5      114.67      130.88     10.16 o 
  -1   9   5      534.06      491.17     30.47 o 
   0   9   5      825.80      796.23     35.11 o 
   1   9   5      372.05      360.82     23.70 o 
   2   9   5       44.18       55.32      9.80 o 
   3   9   5       23.88       52.26     10.86 o 
   4   9   5       63.45       75.95     12.52 o 
   5   9   5       39.30       23.55     15.08 o 
   6   9   5        7.59       11.79     12.95 o 
   7   9   5        0.14        7.36      9.05 o 
  -9  10   5       36.23        4.82      7.42 o 
  -8  10   5        1.02       -0.64      3.54 o 
  -7  10   5       66.28       76.06     17.42 o 
  -6  10   5        3.74        6.96      6.37 o 
  -5  10   5        8.43       19.24      8.59 o 
  -4  10   5      326.97      288.29     21.82 o 
  -3  10   5      194.50      207.43     15.18 o 
  -2  10   5     1507.48     1350.00     55.51 o 
  -1  10   5      285.91      246.65     23.10 o 
   0  10   5      106.97      133.59     17.28 o 
   1  10   5      227.48      262.21     32.78 o 
   2  10   5      115.36      107.72     14.72 o 
   3  10   5      430.65      365.11     52.98 o 
   4  10   5       31.89       21.78      8.42 o 
   5  10   5      100.97      104.04     25.67 o 
  -8  11   5        0.49       -2.14      4.86 o 
  -7  11   5      107.53      146.91     23.94 o 
  -6  11   5      238.02      249.80     42.98 o 
  -5  11   5       14.74       15.02      7.87 o 
  -4  11   5      113.63      149.47     16.64 o 
  -3  11   5       18.48       13.05      6.38 o 
  -2  11   5      105.34      104.86     20.71 o 
  -1  11   5        0.17        4.15      6.43 o 
   0  11   5      506.68      454.17     28.95 o 
   1  11   5       98.42      114.03     16.76 o 
   2  11   5      360.16      367.14     34.50 o 
   3  11   5       91.86       94.35     22.66 o 
   4  11   5      152.39      141.59     38.13 o 
   5  11   5        3.99        5.15      8.66 o 
   6  11   5        0.14        3.08      6.12 o 
  -7  12   5       97.03       90.64     19.03 o 
  -6  12   5      434.63      444.49     75.20 o 
  -5  12   5        0.93        3.89      5.66 o 
  -4  12   5       40.80       37.74     12.00 o 
  -3  12   5      102.33      107.35     19.49 o 
  -2  12   5      333.61      360.32     31.60 o 
  -1  12   5       29.52       32.44     12.72 o 
   0  12   5      292.72      270.19     26.29 o 
   1  12   5      275.17      314.65     26.36 o 
   2  12   5      738.50      824.47     65.62 o 
   3  12   5       25.18       43.76     15.39 o 
   4  12   5       13.04        6.85      6.05 o 
   5  12   5       92.94      115.69     54.33 o 
  -7  13   5       15.96       11.01      7.58 o 
  -6  13   5        6.41        8.52      7.75 o 
  -5  13   5       98.18       83.82     20.39 o 
  -4  13   5      246.00      242.95     20.04 o 
  -3  13   5      313.80      340.12     27.33 o 
  -2  13   5       33.63       42.63     13.09 o 
  -1  13   5      510.86      499.78     37.86 o 
   0  13   5      205.34      180.27     23.63 o 
   1  13   5      410.90      381.16     28.02 o 
   2  13   5        2.53        4.26      6.65 o 
   3  13   5       88.91      100.44     32.57 o 
   4  13   5       38.04       59.05     25.67 o 
  -7  14   5       37.79       40.26     15.96 o 
  -6  14   5        3.53        3.66      5.94 o 
  -5  14   5       50.15       56.71     10.23 o 
  -4  14   5      433.52      404.56     27.75 o 
  -3  14   5       62.33       62.13     13.88 o 
  -2  14   5      122.13      145.20     19.58 o 
  -1  14   5      195.49      251.24     57.78 o 
   0  14   5        1.43       -1.45      5.53 o 
   1  14   5       40.45       35.12     12.66 o 
   2  14   5      124.38       99.72     15.74 o 
   3  14   5       63.75       68.77     33.84 o 
   4  14   5        0.61       -0.12      3.98 o 
  -6  15   5       11.60       13.90      6.72 o 
  -5  15   5        7.02       19.63     11.58 o 
  -4  15   5      256.35      258.91     21.48 o 
  -3  15   5        8.74        7.11      7.21 o 
  -2  15   5       96.35      107.80     17.02 o 
  -1  15   5      784.82      914.10     56.05 o 
   0  15   5        1.36        7.17      8.46 o 
   1  15   5        3.18        4.26      6.06 o 
   2  15   5      116.58       73.83     34.22 o 
   3  15   5      121.92      208.05     26.21 o 
  -6  16   5       23.50       15.25     11.11 o 
  -5  16   5       75.25       62.41     23.16 o 
  -4  16   5      205.30      187.21     21.94 o 
  -3  16   5      339.31      330.66     27.48 o 
  -2  16   5       56.22       53.98     12.65 o 
  -1  16   5        3.04        3.69      6.18 o 
   0  16   5       24.80       25.23      9.57 o 
   1  16   5      178.10      144.62     26.29 o 
   2  16   5        3.93        3.37      3.93 o 
  -5  17   5      139.41      139.25     24.33 o 
  -4  17   5       17.93       16.95      6.41 o 
  -3  17   5        2.59        2.68      4.92 o 
  -2  17   5      602.35      694.90     36.57 o 
  -1  17   5       48.68       24.49     15.84 o 
   0  17   5      418.05      453.78     67.24 o 
   1  17   5       52.28       53.14     16.04 o 
  -3  18   5        5.22        8.44      6.48 o 
  -2  18   5      200.25      228.47     21.17 o 
  -1  18   5      182.58      218.81     34.96 o 
   0  18   5       14.60       13.11      7.73 o 
   0 -22   6       59.70        2.11      8.42 o 
   1 -22   6       66.84       44.22     17.92 o 
   2 -22   6      231.53      280.81     33.12 o 
  -2 -21   6       31.85       13.69     16.21 o 
  -1 -21   6        5.24        0.38      3.43 o 
   0 -21   6       33.86        4.28      6.75 o 
   1 -21   6        2.52        2.04      9.07 o 
   2 -21   6      107.80       87.15     40.91 o 
   3 -21   6       32.56       25.49     12.84 o 
  -3 -20   6      101.89      157.87     21.88 o 
  -2 -20   6       41.50       24.38     18.74 o 
  -1 -20   6       70.05       67.89     13.01 o 
   0 -20   6       19.46       14.69      8.00 o 
   1 -20   6       56.37       70.87     25.53 o 
   2 -20   6        0.21        8.21     13.14 o 
   3 -20   6        3.81        0.56      6.65 o 
   4 -20   6        0.30        5.20      3.94 o 
   5 -20   6        0.66        0.77      3.21 o 
  -4 -19   6       34.77       36.72     13.21 o 
  -3 -19   6        3.05        1.96      4.75 o 
  -2 -19   6      118.92      141.98     17.94 o 
  -1 -19   6        2.10        1.74      9.70 o 
   0 -19   6        2.82       21.66      9.91 o 
   1 -19   6       31.41       25.53     20.42 o 
   2 -19   6      410.30      481.61     88.50 o 
   3 -19   6       49.15       50.34     22.63 o 
   4 -19   6      251.54      217.49     16.99 o 
   5 -19   6        0.88        1.04      3.93 o 
   6 -19   6      171.77      160.62     14.60 o 
  -5 -18   6       16.04       30.19     11.85 o 
  -4 -18   6        8.79        9.98     12.13 o 
  -3 -18   6       11.72        5.25      5.95 o 
  -2 -18   6      168.36      205.84     26.23 o 
  -1 -18   6      373.35      419.40     32.17 o 
   0 -18   6      203.08      181.95     29.79 o 
   1 -18   6      223.96      230.63     45.45 o 
   2 -18   6      119.48      113.29     31.26 o 
   3 -18   6      252.41      245.54     24.39 o 
   4 -18   6       53.92       73.31     12.08 o 
   5 -18   6      116.90      148.69     21.30 o 
   6 -18   6      132.21      184.50     20.69 o 
  -5 -17   6        7.15       11.52      9.19 o 
  -4 -17   6      173.60      172.95     41.92 o 
  -3 -17   6       17.96       28.76      9.42 o 
  -2 -17   6      405.70      436.11     33.33 o 
  -1 -17   6      453.62      433.78     50.62 o 
   0 -17   6      847.11      787.67     46.84 o 
   1 -17   6       70.55      103.43     33.26 o 
   2 -17   6      848.63      881.35    122.67 o 
   3 -17   6       57.78       72.83     15.82 o 
   4 -17   6       86.53       88.27     12.13 o 
   5 -17   6       20.91       30.98     10.76 o 
   6 -17   6        6.43       12.87      8.07 o 
   7 -17   6        1.28        4.84      5.50 o 
  -6 -16   6        9.70       15.97      7.80 o 
  -5 -16   6       97.52      108.41     26.04 o 
  -4 -16   6      597.74      681.32     95.07 o 
  -3 -16   6      132.89       98.69     16.01 o 
  -2 -16   6      110.55       84.34     18.35 o 
  -1 -16   6       86.30       59.56     15.23 o 
   0 -16   6      919.90      941.44     51.48 o 
   1 -16   6      195.60      202.54     40.38 o 
   2 -16   6      306.50      293.72     21.52 o 
   3 -16   6        2.63       -0.70      4.43 o 
   4 -16   6      479.48      367.23     72.47 o 
   5 -16   6       11.46       32.85     11.98 o 
   6 -16   6       12.77       25.67     10.70 o 
   7 -16   6       93.31      129.54     19.22 o 
  -6 -15   6        7.87       14.06     10.30 o 
  -5 -15   6      142.24      225.95     27.02 o 
  -4 -15   6        2.61       16.29     10.28 o 
  -3 -15   6       35.48       27.87      9.60 o 
  -2 -15   6      426.77      378.02     28.85 o 
  -1 -15   6      703.16      604.57     56.85 o 
   0 -15   6       97.81      130.84     17.00 o 
   1 -15   6        4.96        3.37      4.04 o 
   2 -15   6       52.38       34.36      8.24 o 
   3 -15   6       15.62       19.70      7.74 o 
   4 -15   6       89.05       99.61     17.51 o 
   5 -15   6      304.91      341.30     29.86 o 
   6 -15   6        0.24       10.50      8.92 o 
   7 -15   6       25.62       52.83     12.81 o 
   8 -15   6        0.02        3.16      4.73 o 
  -7 -14   6       63.83       73.17     24.15 o 
  -6 -14   6       78.75       93.03     16.51 o 
  -5 -14   6      415.09      520.14     69.63 o 
  -4 -14   6       93.02      113.17     20.28 o 
  -3 -14   6       33.47       45.83     12.07 o 
  -2 -14   6      616.73      579.64     41.30 o 
  -1 -14   6      248.08      264.43     19.45 o 
   0 -14   6       95.97      107.35     18.52 o 
   1 -14   6     1644.54     1506.29     73.26 o 
   2 -14   6      642.06      621.36     28.29 o 
   3 -14   6       17.49       14.77      6.98 o 
   4 -14   6      698.81      675.36     43.28 o 
   5 -14   6       98.11      154.94     23.03 o 
   6 -14   6       87.72      100.69     18.90 o 
   7 -14   6        1.26        9.78      8.44 o 
   8 -14   6       79.98       65.73     13.14 o 
  -7 -13   6       57.15       82.31     27.93 o 
  -6 -13   6        0.33        3.27      9.05 o 
  -5 -13   6       65.34      100.93     19.40 o 
  -4 -13   6       20.03       10.71      9.94 o 
  -3 -13   6      151.75      169.12     17.36 o 
  -2 -13   6        5.34        9.09      7.39 o 
  -1 -13   6      175.35      200.86     24.77 o 
   0 -13   6     1045.68      929.76     39.43 o 
   1 -13   6       29.42       33.34      4.17 o 
   2 -13   6      728.03      674.81     29.24 o 
   3 -13   6       46.51       41.93      9.16 o 
   4 -13   6       76.77       77.47     18.40 o 
   5 -13   6     1604.87     1650.86     83.67 o 
   6 -13   6        0.77        9.41      9.59 o 
   7 -13   6       13.42        8.78      8.39 o 
   8 -13   6       32.67       56.81     11.54 o 
  -7 -12   6        0.11        4.09      6.14 o 
  -6 -12   6        0.33       -1.07      5.83 o 
  -5 -12   6        7.44        9.46     10.94 o 
  -4 -12   6      101.58      114.94     21.25 o 
  -3 -12   6        0.14        2.98      5.10 o 
  -2 -12   6      829.45      811.30     66.87 o 
  -1 -12   6       67.22       62.81      7.31 o 
   0 -12   6        1.65       51.45     18.96 o 
   1 -12   6      189.25      187.07      6.85 o 
   2 -12   6     3556.86     3383.94     81.03 o 
   3 -12   6       89.10       82.94     11.52 o 
   4 -12   6      178.24      119.47     19.21 o 
   5 -12   6      564.26      617.36     44.72 o 
   6 -12   6      489.30      463.13     47.04 o 
   7 -12   6        4.02        6.06      7.72 o 
   8 -12   6      278.20      309.12     43.93 o 
  -8 -11   6       17.48       19.74     13.16 o 
  -7 -11   6       54.71      101.32     19.31 o 
  -6 -11   6      214.55      249.71     29.71 o 
  -5 -11   6       20.99       27.52     13.04 o 
  -4 -11   6      207.63      201.40     25.21 o 
  -3 -11   6     1552.67     1536.44     61.12 o 
  -2 -11   6        7.36        8.12      4.59 o 
  -1 -11   6        2.27        8.73      3.53 o 
   0 -11   6     3974.71     3998.10     69.53 o 
   1 -11   6       15.88        6.73      2.26 o 
   2 -11   6     1759.65     1900.98     43.71 o 
   3 -11   6       47.25       38.16      7.09 o 
   4 -11   6      409.24      375.24     30.67 o 
   5 -11   6      263.69      320.84     31.03 o 
   6 -11   6       24.22       51.83     19.70 o 
   7 -11   6       61.05       54.78     18.31 o 
   8 -11   6      185.73      199.23     38.49 o 
   9 -11   6        0.16        1.63      5.35 o 
  -8 -10   6      122.41      170.72     33.24 o 
  -7 -10   6      253.81      299.94     41.84 o 
  -6 -10   6      188.28      217.97     29.92 o 
  -5 -10   6       49.24       67.45     17.36 o 
  -4 -10   6      177.30      195.59     23.97 o 
  -3 -10   6      410.82      444.28     23.52 o 
  -2 -10   6      655.51      653.42     27.56 o 
  -1 -10   6      954.19     1043.02     24.51 o 
   0 -10   6      677.17      645.28     14.36 o 
   1 -10   6     1226.76     1166.88     21.11 o 
   2 -10   6     1918.11     1905.00     42.38 o 
   3 -10   6      503.54      515.35     15.51 o 
   4 -10   6      630.07      575.73     38.14 o 
   5 -10   6      435.65      495.82     45.34 o 
   6 -10   6        1.94        7.19     21.46 o 
   7 -10   6        7.02        9.69     11.30 o 
   8 -10   6       28.87       14.25      9.75 o 
  -8  -9   6        4.07        2.97      5.26 o 
  -7  -9   6      188.82      190.79     23.30 o 
  -6  -9   6        7.10       11.84     10.50 o 
  -5  -9   6     2162.30     2512.73    124.63 o 
  -4  -9   6      382.28      386.65     32.41 o 
  -3  -9   6      212.37      253.99     13.05 o 
  -2  -9   6      926.21     1003.41     25.84 o 
  -1  -9   6     3278.32     3358.78     77.83 o 
   0  -9   6     1491.78     1527.71     27.96 o 
   1  -9   6       20.34       11.14      2.34 o 
   2  -9   6     1379.41     1403.33     29.47 o 
   3  -9   6      410.04      433.47     15.28 o 
   4  -9   6      183.00      211.50     16.64 o 
   5  -9   6        2.95        1.07      5.76 o 
   6  -9   6       67.50       98.05     20.38 o 
   7  -9   6      339.64      304.35     56.36 o 
   8  -9   6        0.24       69.56     58.25 o 
   9  -9   6       11.27       13.30      9.27 o 
  -8  -8   6       27.29       20.20      8.57 o 
  -7  -8   6        1.88        6.83      8.10 o 
  -6  -8   6        3.63        3.36      7.77 o 
  -5  -8   6     1593.02     1737.92     85.99 o 
  -4  -8   6       16.18       18.73      9.70 o 
  -3  -8   6     2273.29     2429.06     63.84 o 
  -2  -8   6     1377.11     1468.92     33.30 o 
  -1  -8   6     4395.19     4139.21     74.94 o 
   0  -8   6     1908.90     1728.02     29.88 o 
   1  -8   6      321.43      261.13      6.66 o 
   2  -8   6       29.88       14.88      1.31 o 
   3  -8   6      465.95      433.90     13.65 o 
   4  -8   6       28.42       21.66      5.13 o 
   5  -8   6      162.72      184.77     22.83 o 
   6  -8   6      569.19      539.37     52.87 o 
   7  -8   6        1.30       -5.76     10.29 o 
   9  -8   6        1.19       -3.48      6.53 o 
  -9  -7   6      165.68       30.74     16.65 o 
  -8  -7   6       16.91        3.63      5.48 o 
  -7  -7   6      103.25      118.95     19.54 o 
  -6  -7   6      607.72      616.03     47.72 o 
  -5  -7   6      166.36      185.96     25.87 o 
  -4  -7   6     1039.78     1199.86     47.09 o 
  -3  -7   6      849.98     1035.04     43.40 o 
  -2  -7   6      599.59      693.21     19.36 o 
  -1  -7   6     1804.43     1750.67     30.81 o 
   0  -7   6       40.16       34.11      3.16 o 
   1  -7   6      685.02      569.52     10.19 o 
   2  -7   6      563.18      465.67     13.57 o 
   3  -7   6       53.64      125.51     18.98 o 
   4  -7   6      913.31      940.57     31.26 o 
   5  -7   6       85.11       88.20     11.88 o 
   6  -7   6     2023.85     2018.01    111.14 o 
   7  -7   6      373.53      285.07     33.37 o 
   8  -7   6      213.49      350.24     63.16 o 
   9  -7   6        8.53        7.12     12.28 o 
  -9  -6   6        7.65        4.37      9.50 o 
  -8  -6   6       42.86       58.36     15.16 o 
  -7  -6   6      778.97      932.32     96.20 o 
  -6  -6   6      413.27      453.40     39.99 o 
  -5  -6   6       62.05       49.93     21.91 o 
  -4  -6   6      580.90      632.76     37.78 o 
  -3  -6   6       91.11       73.40      6.95 o 
  -2  -6   6     4317.36     4557.24    102.52 o 
  -1  -6   6       18.25       12.59      3.21 o 
   0  -6   6     2281.70     2360.13     40.77 o 
   1  -6   6      988.70     1039.39     15.92 o 
   2  -6   6      103.54      123.95     26.67 o 
   3  -6   6      595.17      607.90     15.51 o 
   4  -6   6     2941.70     3033.08     77.47 o 
   5  -6   6       15.39       26.83      7.19 o 
   6  -6   6      102.01      102.32     15.92 o 
   7  -6   6        8.11        3.24     19.79 o 
   8  -6   6       26.90       27.65     16.67 o 
   9  -6   6       42.10       24.36     11.15 o 
  -8  -5   6       86.15       29.05     20.58 o 
  -7  -5   6       47.43       39.86     16.56 o 
  -6  -5   6       60.18       74.55     17.79 o 
  -5  -5   6       92.56       74.76     15.23 o 
  -4  -5   6      350.29      341.16     21.26 o 
  -3  -5   6      974.58     1275.41     29.32 o 
  -2  -5   6     7012.38     7308.52    169.68 o 
  -1  -5   6    10871.12    11135.89    282.05 o 
   0  -5   6     4396.68     3976.54     74.83 o 
   1  -5   6       94.12      163.34      5.55 o 
   2  -5   6     2253.90     1861.45     42.74 o 
   3  -5   6      379.07      309.96     12.99 o 
   4  -5   6     4678.37     4985.00    132.47 o 
   5  -5   6      163.62      160.77     12.31 o 
   6  -5   6      450.92      337.78     23.97 o 
   7  -5   6      516.54      463.57    121.61 o 
   8  -5   6       43.18       44.58     18.99 o 
   9  -5   6        5.23        5.27      7.03 o 
  -8  -4   6      295.54      295.58    107.65 o 
  -7  -4   6        7.62       18.55      9.85 o 
  -6  -4   6      218.41      255.18     29.04 o 
  -5  -4   6       18.36       15.84      5.65 o 
  -4  -4   6      255.86      284.07     10.22 o 
  -3  -4   6      747.88      768.38     18.85 o 
  -2  -4   6     3243.41     3149.88     65.72 o 
  -1  -4   6      710.45      712.45     14.84 o 
   0  -4   6     2655.61     2724.36     57.61 o 
   1  -4   6     3618.99     2901.14     46.55 o 
   2  -4   6     2018.47     2121.51     45.23 o 
   3  -4   6       91.08       74.27      5.52 o 
   4  -4   6      609.49      705.52     25.62 o 
   5  -4   6      126.15      128.58     10.23 o 
   6  -4   6      344.46      329.36     30.96 o 
   7  -4   6       11.43        6.96      7.29 o 
   8  -4   6       23.49       12.43     12.61 o 
   9  -4   6       14.89        6.17      6.84 o 
  -8  -3   6        5.32        0.94      5.81 o 
  -7  -3   6      733.65      827.65     93.01 o 
  -6  -3   6       23.55       13.62      8.49 o 
  -5  -3   6      955.06     1108.22     34.35 o 
  -4  -3   6       24.93       35.08      4.30 o 
  -3  -3   6     7981.88     7852.49    157.71 o 
  -2  -3   6     4108.16     4500.70     97.33 o 
  -1  -3   6      104.90       79.80      3.45 o 
   0  -3   6     4620.45     4629.45     93.96 o 
   1  -3   6      425.49      569.81     12.75 o 
   2  -3   6     3869.69     3677.80     73.70 o 
   3  -3   6      797.05      749.56     20.88 o 
   4  -3   6      688.09      688.07     22.54 o 
   5  -3   6       32.87       98.48     34.04 o 
   6  -3   6      219.39      183.21     30.37 o 
   7  -3   6       80.71       79.08     19.28 o 
   8  -3   6       41.86       33.81     11.76 o 
   9  -3   6      152.13      112.66     16.31 o 
  -8  -2   6       46.39        9.76     10.13 o 
  -7  -2   6       92.99      115.04     23.98 o 
  -6  -2   6      144.67      144.17     21.69 o 
  -5  -2   6      455.13      553.60     19.47 o 
  -4  -2   6      404.18      361.12      8.76 o 
  -3  -2   6      336.34      274.00      5.29 o 
  -2  -2   6      670.81      654.47     11.39 o 
  -1  -2   6     4467.52     4141.68     79.44 o 
   0  -2   6      368.39      385.56      8.14 o 
   1  -2   6     7008.72     5982.92    121.01 o 
   2  -2   6     3132.14     2931.40     49.99 o 
   3  -2   6       62.75       39.61      4.63 o 
   4  -2   6       11.96        5.01      3.37 o 
   5  -2   6      818.54      893.49     62.35 o 
   6  -2   6      371.21      441.40     39.10 o 
   7  -2   6       86.22       44.58     14.55 o 
   8  -2   6      866.32      803.26     59.27 o 
   9  -2   6        2.12        1.11      3.74 o 
  -8  -1   6      143.53      118.68     21.91 o 
  -7  -1   6       58.62       82.01     37.01 o 
  -6  -1   6      486.37      492.41     36.01 o 
  -5  -1   6     1634.09     1924.80     53.50 o 
  -4  -1   6      390.93      362.79      7.89 o 
  -3  -1   6       32.79       38.21      2.59 o 
  -2  -1   6      459.62      457.78      8.68 o 
  -1  -1   6     2494.33     2577.17     41.55 o 
   0  -1   6      524.59      490.46      8.94 o 
   1  -1   6      194.68      236.88      6.70 o 
   2  -1   6     1933.21     2081.27     36.98 o 
   3  -1   6       54.80      115.31      3.55 o 
   4  -1   6     4441.08     4749.93    187.66 o 
   5  -1   6       60.73       59.74     19.51 o 
   6  -1   6       36.41       45.01     16.27 o 
   7  -1   6        7.76        9.93     11.67 o 
   8  -1   6       94.65       51.68     20.99 o 
  -8   0   6        9.29       -0.86      5.88 o 
  -7   0   6      476.84      419.94    123.40 o 
  -6   0   6      241.43      264.90     21.54 o 
  -5   0   6      396.31      409.86     23.26 o 
  -4   0   6      165.13      159.90      4.52 o 
  -3   0   6       68.27       61.22      3.53 o 
  -2   0   6       30.03       31.16      3.52 o 
  -1   0   6     1303.70     1295.67     20.43 o 
   0   0   6     1369.46     1591.89     25.15 o 
   1   0   6     3746.02     4008.70     65.69 o 
   2   0   6     8123.31     8482.23    163.22 o 
   3   0   6     2274.29     2734.53     56.07 o 
   4   0   6      508.81      550.25     25.65 o 
   5   0   6       15.46       11.12     10.17 o 
   6   0   6      728.18      883.96     60.82 o 
   7   0   6       30.36       15.43     13.60 o 
   8   0   6       38.95       28.14     10.20 o 
  -8   1   6       24.94        4.04      5.25 o 
  -7   1   6       22.34       18.49      8.95 o 
  -6   1   6      127.19      154.73     17.31 o 
  -5   1   6     1096.00     1259.04     36.95 o 
  -4   1   6      211.01      280.37      6.69 o 
  -3   1   6       69.83      102.82      3.93 o 
  -2   1   6       77.17       69.20      3.86 o 
  -1   1   6     1001.19     1010.58     16.26 o 
   0   1   6     4736.21     4908.85     79.56 o 
   1   1   6      492.85      529.16     10.23 o 
   2   1   6      318.26      278.55      6.58 o 
   3   1   6       11.20       59.49     23.71 o 
   4   1   6     2811.54     2867.72    112.17 o 
   5   1   6      124.50      136.75     37.88 o 
   6   1   6     1519.13     1582.28    146.21 o 
   7   1   6      116.86      118.51     21.35 o 
   8   1   6        9.06        6.02      6.49 o 
  -8   2   6        0.88        0.96      4.05 o 
  -7   2   6      109.91      124.92     17.32 o 
  -6   2   6       77.94       93.59     25.40 o 
  -5   2   6        0.39        1.83      2.75 o 
  -4   2   6      288.28      280.20      9.01 o 
  -3   2   6        1.07        8.50      3.53 o 
  -2   2   6      526.81      528.31      9.35 o 
  -1   2   6      212.18      179.61      5.00 o 
   0   2   6        2.87        3.69      1.87 o 
   1   2   6      528.25      655.74     13.78 o 
   2   2   6       41.37       50.46      4.43 o 
   3   2   6     2046.01     2293.77    111.19 o 
   4   2   6       55.73       50.05     17.11 o 
   5   2   6       29.52        2.92      9.05 o 
   6   2   6      381.29      455.88     57.48 o 
   7   2   6        4.82        0.85      5.91 o 
   8   2   6       23.09       13.12      7.31 o 
  -9   3   6       34.76        8.39      6.79 o 
  -8   3   6      549.98      424.06     60.46 o 
  -7   3   6      360.68      387.27     34.84 o 
  -6   3   6      661.00      722.52     29.95 o 
  -5   3   6      505.97      558.93     21.90 o 
  -4   3   6        0.57       -0.28      1.79 o 
  -3   3   6     2266.10     2070.25     41.18 o 
  -2   3   6       94.77       64.79      2.00 o 
  -1   3   6      213.12      143.87      4.44 o 
   0   3   6      455.82      396.79      9.62 o 
   1   3   6     3612.07     3616.94     69.65 o 
   2   3   6       11.97       20.34      3.98 o 
   3   3   6       13.22        6.33      2.75 o 
   4   3   6      642.28      632.15     64.73 o 
   5   3   6     1262.71     1199.16    172.04 o 
   6   3   6      359.14      375.77     49.22 o 
   7   3   6       34.58       27.95     12.50 o 
   8   3   6        4.77       17.14     13.20 o 
  -9   4   6       44.94       26.10     16.77 o 
  -8   4   6      103.40      105.61     22.26 o 
  -7   4   6      159.96      161.77     19.67 o 
  -6   4   6      342.33      337.62     19.47 o 
  -5   4   6      175.00      148.94     12.91 o 
  -4   4   6      471.40      467.34     30.57 o 
  -3   4   6     1584.61     1660.52     37.03 o 
  -2   4   6      477.23      521.50     15.24 o 
  -1   4   6        3.52        9.18      1.87 o 
   0   4   6      957.36      822.38     22.47 o 
   1   4   6      201.87      235.46      8.75 o 
   2   4   6      360.04      417.15     15.40 o 
   3   4   6      123.60      121.08     11.63 o 
   4   4   6      846.46      800.65    131.42 o 
   5   4   6       30.69       51.12     17.64 o 
   6   4   6        6.25        6.54     11.19 o 
   7   4   6       85.04       59.93     21.15 o 
   8   4   6        0.70       -0.97      6.67 o 
  -9   5   6       19.65       11.53      8.36 o 
  -8   5   6        0.01       -2.80      8.12 o 
  -7   5   6       24.48        6.50     10.22 o 
  -6   5   6       25.38       28.98      8.98 o 
  -5   5   6        1.42        2.94      4.17 o 
  -4   5   6      634.84      741.81     28.92 o 
  -3   5   6      204.40      245.48     12.59 o 
  -2   5   6      909.27     1088.47     26.19 o 
  -1   5   6     5524.46     5106.99    104.53 o 
   0   5   6      819.39      669.81     25.88 o 
   1   5   6     2025.81     2174.28     65.08 o 
   2   5   6      771.24      745.84     21.45 o 
   3   5   6      320.35      277.04     22.68 o 
   4   5   6      731.55      654.41     97.24 o 
   5   5   6        2.22        3.60      8.39 o 
   6   5   6      221.85      184.32     56.53 o 
   7   5   6       26.83       17.74      9.15 o 
   8   5   6       88.55       25.59     13.75 o 
  -9   6   6      185.37      234.36     26.91 o 
  -8   6   6      421.13      516.44     48.75 o 
  -7   6   6      584.34      617.10    130.61 o 
  -6   6   6      101.33      129.20     13.87 o 
  -5   6   6      524.88      545.83     36.06 o 
  -4   6   6      411.54      345.41     22.54 o 
  -3   6   6       12.40       11.33      4.62 o 
  -2   6   6       15.93       46.21      5.93 o 
  -1   6   6     1932.49     1975.59     43.16 o 
   0   6   6      101.02      141.34     20.85 o 
   1   6   6      481.78      443.72     25.15 o 
   2   6   6        1.59        1.21      2.50 o 
   3   6   6      355.72      373.04     30.11 o 
   4   6   6      413.01      527.27     49.68 o 
   5   6   6        2.27       -2.28      7.56 o 
   6   6   6       16.69       39.44     17.56 o 
   7   6   6       78.06       52.94     30.77 o 
  -9   7   6        2.62        3.09      6.36 o 
  -8   7   6       29.71       30.88     15.75 o 
  -7   7   6       43.97       31.35     26.89 o 
  -6   7   6     1179.56     1259.56    133.22 o 
  -5   7   6      186.67      180.51     16.66 o 
  -4   7   6      315.45      260.72     14.33 o 
  -3   7   6      671.33      698.19     20.36 o 
  -2   7   6     1080.75      991.68     27.68 o 
  -1   7   6     1434.71     1481.41     39.72 o 
   0   7   6      525.34      495.50     44.08 o 
   1   7   6       21.00        7.99      3.51 o 
   2   7   6      832.25      733.83     35.65 o 
   3   7   6      243.62      224.33     42.70 o 
   4   7   6       25.30       28.87      9.08 o 
   5   7   6       44.80       42.50     18.49 o 
   6   7   6      190.64      153.49     44.87 o 
   7   7   6        2.94        3.41      8.89 o 
  -9   8   6        1.54        1.67      5.62 o 
  -8   8   6      267.51      391.26     43.77 o 
  -7   8   6       12.51        6.42      7.06 o 
  -6   8   6     1277.21     1380.53    190.77 o 
  -5   8   6       13.15        3.94      6.34 o 
  -4   8   6       19.92       20.55      6.68 o 
  -3   8   6       54.94       75.66     10.46 o 
  -2   8   6       86.78      165.68     36.74 o 
  -1   8   6       84.36       74.10     15.08 o 
   0   8   6      862.48      764.15     41.30 o 
   1   8   6       38.11       27.03     11.78 o 
   2   8   6       84.45       65.71      9.32 o 
   3   8   6      336.45      348.87     37.86 o 
   4   8   6       29.82       21.49      8.24 o 
   5   8   6      133.94      121.64     20.56 o 
   6   8   6       80.72       52.59     20.27 o 
   7   8   6        6.15        3.41      7.58 o 
  -9   9   6        0.60       -1.93      5.78 o 
  -8   9   6       33.48       19.95     12.79 o 
  -7   9   6       73.87       71.61     13.72 o 
  -6   9   6      574.64      571.61     84.73 o 
  -5   9   6       93.03      107.63     14.86 o 
  -4   9   6      310.33      300.16     19.84 o 
  -3   9   6      944.98     1020.83     38.56 o 
  -2   9   6        3.32        8.31      5.02 o 
  -1   9   6      905.69      864.41     44.47 o 
   0   9   6      643.74      611.54     31.80 o 
   1   9   6        2.57        4.66      6.21 o 
   2   9   6        5.56        9.31      8.03 o 
   3   9   6       63.89       49.12     12.78 o 
   4   9   6      140.76      141.48     20.58 o 
   5   9   6      129.51       87.69     20.04 o 
   6   9   6       18.38       10.83     17.79 o 
  -8  10   6       89.60       74.51     31.69 o 
  -7  10   6       65.06       86.77     14.20 o 
  -6  10   6       49.39       47.24     19.17 o 
  -5  10   6      553.76      591.24     60.53 o 
  -4  10   6       72.66       66.16     11.33 o 
  -3  10   6      969.42     1038.37     42.93 o 
  -2  10   6      131.95      152.69     18.67 o 
  -1  10   6      265.96      251.89     21.94 o 
   0  10   6       35.36       35.67     10.68 o 
   1  10   6     1060.27     1018.66     48.04 o 
   2  10   6       69.76       92.93     16.61 o 
   3  10   6        0.83        4.93      5.72 o 
   4  10   6       17.85       13.74      7.66 o 
   5  10   6      261.19      160.29     42.18 o 
   6  10   6      221.28      122.28     21.86 o 
  -8  11   6      167.49      165.06     25.83 o 
  -7  11   6       42.36       48.61     12.60 o 
  -6  11   6        0.92        1.11      4.14 o 
  -5  11   6        0.47        4.15      6.59 o 
  -4  11   6       89.47      110.22     14.54 o 
  -3  11   6      162.47      166.15     14.33 o 
  -2  11   6        3.73        3.13      6.38 o 
  -1  11   6      376.31      353.82     27.47 o 
   0  11   6       21.10        7.25      8.92 o 
   1  11   6      885.59      977.74     49.45 o 
   2  11   6      490.60      454.21     31.85 o 
   3  11   6      362.92      387.42     56.76 o 
   4  11   6      116.62      134.71     36.85 o 
   5  11   6      116.63       47.74     13.61 o 
  -8  12   6      548.36      664.09     53.37 o 
  -7  12   6      122.18      123.31     16.40 o 
  -6  12   6       19.09       17.76      7.55 o 
  -5  12   6      471.11      524.80     42.04 o 
  -4  12   6       55.51       56.00     10.34 o 
  -3  12   6      332.40      344.84     31.08 o 
  -2  12   6      431.88      383.58     30.25 o 
  -1  12   6      215.25      185.01     21.71 o 
   0  12   6      748.87      799.70     48.94 o 
   1  12   6      197.24      309.09     96.71 o 
   2  12   6      425.36      519.30     39.51 o 
   3  12   6        0.10        2.80      6.21 o 
   4  12   6      113.01      161.29     61.88 o 
  -7  13   6        0.16       -3.10      6.83 o 
  -6  13   6        5.61        9.46      5.91 o 
  -5  13   6        1.09        1.18      4.04 o 
  -4  13   6      246.25      239.54     22.39 o 
  -3  13   6      214.77      185.59     21.27 o 
  -2  13   6        3.79        2.47      6.28 o 
  -1  13   6      126.20      130.83     23.72 o 
   0  13   6       42.48       62.24     14.73 o 
   1  13   6      170.60      168.97     19.39 o 
   2  13   6       20.10       19.83      8.68 o 
   3  13   6        0.39        0.27      4.23 o 
   4  13   6       85.41      124.78     17.59 o 
  -7  14   6       23.72       24.09      7.19 o 
  -6  14   6      146.24      149.69     28.84 o 
  -5  14   6        8.22        0.86      4.53 o 
  -4  14   6       56.38       52.32     13.83 o 
  -3  14   6       23.36       23.81     10.27 o 
  -2  14   6       30.33       29.94     12.85 o 
  -1  14   6        4.96        2.66      6.92 o 
   0  14   6        8.72        6.91      7.61 o 
   1  14   6       19.48        9.36      7.48 o 
   2  14   6        8.49       11.79      7.98 o 
   3  14   6        0.69        3.40      6.42 o 
  -6  15   6        2.55        1.02      2.78 o 
  -5  15   6        5.63        3.35      7.19 o 
  -4  15   6       38.82       28.87      9.28 o 
  -3  15   6        8.11        8.31      8.25 o 
  -2  15   6       27.15       27.03     10.67 o 
  -1  15   6      420.25      417.45     30.44 o 
   0  15   6       39.85       49.37     13.86 o 
   1  15   6      159.24      157.35     23.94 o 
   2  15   6        0.47        0.95      3.91 o 
   3  15   6       34.44       57.76     14.51 o 
  -5  16   6       95.29       85.79     21.40 o 
  -4  16   6      278.56      255.06     18.82 o 
  -3  16   6       29.14       29.01     11.09 o 
  -2  16   6       87.24      104.22     17.86 o 
  -1  16   6       40.48       34.10     12.16 o 
   0  16   6       33.54       19.35      9.22 o 
   1  16   6      176.38      173.33     27.18 o 
   2  16   6        8.54        8.40      9.29 o 
  -4  17   6        9.93        8.39      5.52 o 
  -3  17   6      107.81      108.13     15.01 o 
  -2  17   6       81.54       87.25     17.69 o 
  -1  17   6        3.03        1.40      5.09 o 
   0  17   6       33.13       17.99      8.75 o 
   1  17   6        8.86        6.81      7.22 o 
  -1 -22   7       36.49        1.05      6.34 o 
   0 -22   7       19.46       -0.50      6.62 o 
   1 -22   7       96.74      127.77     26.06 o 
   2 -22   7      101.03       57.58     18.96 o 
   3 -22   7        1.36        0.67      4.54 o 
  -2 -21   7      138.27      167.44     17.94 o 
  -1 -21   7        0.24       -0.67      3.66 o 
   0 -21   7       65.35        1.05      8.33 o 
   1 -21   7       55.91       64.45     22.40 o 
   2 -21   7     1006.11      989.77     81.44 o 
   3 -21   7       58.41       59.23     17.07 o 
  -3 -20   7       51.11       87.35     19.43 o 
  -2 -20   7      245.76      312.11     23.55 o 
  -1 -20   7       28.21       22.54      8.98 o 
   0 -20   7        0.49       -1.25     15.31 o 
   1 -20   7        0.08        1.28     15.40 o 
   2 -20   7        6.36        2.65     10.29 o 
   3 -20   7       25.30       14.73     13.04 o 
   4 -20   7      212.62      165.55     13.91 o 
   5 -20   7       67.35       73.69      9.95 o 
  -4 -19   7      219.93      381.28     33.71 o 
  -3 -19   7       40.15       34.12     25.46 o 
  -2 -19   7       66.51       89.86     15.12 o 
  -1 -19   7      730.78      718.56     42.05 o 
   0 -19   7      340.03      436.84     60.93 o 
   1 -19   7      105.02      149.48     38.36 o 
   2 -19   7       13.16        5.48     13.55 o 
   3 -19   7      203.62      204.97     24.62 o 
   4 -19   7        6.22        9.96      5.85 o 
   5 -19   7        5.74        7.86      5.86 o 
   6 -19   7       60.44       58.17      9.74 o 
  -5 -18   7        8.42       10.58      6.42 o 
  -4 -18   7        5.47       13.87      8.44 o 
  -3 -18   7       13.25        5.41      5.53 o 
  -2 -18   7      167.34      157.54     19.95 o 
  -1 -18   7       20.85       28.97     11.16 o 
   0 -18   7      489.13      533.12     70.98 o 
   1 -18   7       42.65        7.12     25.52 o 
   2 -18   7       19.58       24.95     19.74 o 
   3 -18   7       23.70       24.78      7.65 o 
   4 -18   7        0.06        1.21      4.51 o 
   5 -18   7      232.04      205.35     21.37 o 
   6 -18   7       42.64       43.64     12.91 o 
  -5 -17   7       45.29       68.37     19.31 o 
  -4 -17   7       61.32       86.77     19.44 o 
  -3 -17   7       34.67       22.27      8.75 o 
  -2 -17   7       47.60       59.67     13.27 o 
  -1 -17   7       49.75       60.98     14.68 o 
   0 -17   7      405.25      421.43     31.56 o 
   1 -17   7      152.59      134.54     37.08 o 
   2 -17   7       28.85       21.18     11.11 o 
   3 -17   7       80.45      100.14     14.73 o 
   4 -17   7      170.37      220.20     23.99 o 
   5 -17   7        0.12        2.81      5.68 o 
   6 -17   7       41.97       84.58     14.01 o 
   7 -17   7      117.64      141.30     15.04 o 
  -6 -16   7        4.47       12.56      8.96 o 
  -5 -16   7       43.97       46.54     16.56 o 
  -4 -16   7       27.51       36.63     12.90 o 
  -3 -16   7       32.37       31.20      9.96 o 
  -2 -16   7       44.22       39.44     12.28 o 
  -1 -16   7      795.84      792.11     61.81 o 
   0 -16   7     1622.95     1581.37     97.14 o 
   1 -16   7       81.04       64.77     44.69 o 
   2 -16   7     1208.31     1173.33     73.38 o 
   3 -16   7      147.00      146.72     14.75 o 
   4 -16   7      204.38      186.23     22.08 o 
   5 -16   7       36.35       48.25     13.49 o 
   6 -16   7        2.32        1.64      6.57 o 
   7 -16   7       51.31       68.84     30.00 o 
  -6 -15   7      133.91      187.94     23.84 o 
  -5 -15   7       33.50       31.17     12.08 o 
  -4 -15   7      107.45      116.84     19.64 o 
  -3 -15   7      153.40      184.63     18.34 o 
  -2 -15   7      306.76      376.01     31.79 o 
  -1 -15   7      702.27      751.25     43.42 o 
   0 -15   7        6.22        3.06      9.69 o 
   1 -15   7        2.73       -0.33      4.22 o 
   2 -15   7      102.93       94.24     11.93 o 
   3 -15   7      151.81      171.14     16.04 o 
   4 -15   7      687.60      715.07     44.04 o 
   5 -15   7       56.97       49.83     18.50 o 
   6 -15   7      110.00      163.85     21.25 o 
   7 -15   7      177.55      266.43     23.77 o 
   8 -15   7        2.44        0.46      3.29 o 
  -7 -14   7      100.51      137.08     24.58 o 
  -6 -14   7      144.44      174.75     24.89 o 
  -5 -14   7       11.08        1.68      6.37 o 
  -4 -14   7      236.64      219.94     26.04 o 
  -3 -14   7      158.70      169.45     17.78 o 
  -2 -14   7      675.13      761.50     41.67 o 
  -1 -14   7        7.65       24.56      8.30 o 
   0 -14   7      717.40      681.47     38.32 o 
   1 -14   7       34.11       91.38     74.10 o 
   2 -14   7       52.75       64.83      9.99 o 
   3 -14   7        3.22        5.63      5.59 o 
   4 -14   7      122.27      146.41     23.53 o 
   5 -14   7       90.44       93.31     18.49 o 
   6 -14   7       16.49       37.41     13.27 o 
   7 -14   7      342.09      342.33     34.05 o 
   8 -14   7        9.87        2.76      4.78 o 
  -7 -13   7      179.30      288.63     39.01 o 
  -6 -13   7      350.58      501.43     52.02 o 
  -5 -13   7       78.23       60.41     18.70 o 
  -4 -13   7      269.17      266.83     30.41 o 
  -3 -13   7      185.78      175.53     17.88 o 
  -2 -13   7      242.41      304.12     23.51 o 
  -1 -13   7      161.91      118.41     12.84 o 
   0 -13   7       66.66       47.82      6.02 o 
   1 -13   7      307.15      306.51     15.31 o 
   2 -13   7       30.39       34.51      8.41 o 
   3 -13   7        0.06        1.35      3.99 o 
   4 -13   7      141.97      163.68     28.45 o 
   5 -13   7      408.70      354.39     41.49 o 
   6 -13   7        0.23        4.62      8.05 o 
   7 -13   7       54.71       80.06     15.44 o 
   8 -13   7       63.09       52.46     12.60 o 
  -7 -12   7      123.58      181.43     38.23 o 
  -6 -12   7        3.21        2.22      7.17 o 
  -5 -12   7        3.27        9.54      9.94 o 
  -4 -12   7      985.32     1004.00     60.95 o 
  -3 -12   7      421.41      479.81     27.17 o 
  -2 -12   7      294.61      213.28     18.50 o 
  -1 -12   7       12.07        9.57      3.50 o 
   0 -12   7       86.51       53.46      6.35 o 
   1 -12   7       92.56       83.34      4.80 o 
   2 -12   7       18.76       -3.05      3.05 o 
   3 -12   7     1462.81     1570.16     62.08 o 
   4 -12   7       13.93       24.13     11.50 o 
   5 -12   7      157.56      166.56     24.31 o 
   6 -12   7        6.61        4.59     10.44 o 
   7 -12   7       14.01       16.28     16.53 o 
   8 -12   7        7.34       15.14      7.51 o 
  -8 -11   7        3.88        0.57      3.52 o 
  -7 -11   7       55.12       82.37     16.20 o 
  -6 -11   7      241.72      269.83     29.72 o 
  -5 -11   7       30.38       45.13     15.24 o 
  -4 -11   7      464.13      438.79     45.57 o 
  -3 -11   7       10.33       10.85      7.47 o 
  -2 -11   7      808.25      792.29     27.04 o 
  -1 -11   7     2296.07     2403.58     54.82 o 
   0 -11   7     2229.40     1974.61     41.60 o 
   1 -11   7        2.31       11.20      2.39 o 
   2 -11   7     3708.57     3944.50     86.88 o 
   3 -11   7      300.58      298.46     12.88 o 
   4 -11   7      271.39      263.12     27.12 o 
   5 -11   7       38.26       27.87     16.87 o 
   6 -11   7      584.17      505.31     40.01 o 
   7 -11   7       47.17       34.21     28.43 o 
   8 -11   7      178.78      177.50     39.38 o 
  -8 -10   7        1.40        0.25      4.01 o 
  -7 -10   7        4.66        3.51      6.62 o 
  -6 -10   7       95.96      103.83     20.40 o 
  -5 -10   7      453.91      530.63     48.05 o 
  -4 -10   7       29.55       24.94     11.92 o 
  -3 -10   7      154.27      170.98     15.04 o 
  -2 -10   7     5434.67     5735.18    140.27 o 
  -1 -10   7      253.64      244.59     11.94 o 
   0 -10   7      161.31      146.18      6.09 o 
   1 -10   7       82.14      122.55     11.09 o 
   2 -10   7     1578.85     1361.80     29.95 o 
   3 -10   7      154.92      180.27      9.08 o 
   4 -10   7       51.79       66.09     14.94 o 
   5 -10   7      483.24      407.95     35.22 o 
   6 -10   7        9.37        1.15      8.81 o 
   7 -10   7        0.86        3.73      7.21 o 
   8 -10   7      121.41      133.70     40.55 o 
   9 -10   7        9.32       18.85     10.13 o 
  -8  -9   7        9.70       13.50      7.67 o 
  -7  -9   7      120.67      159.58     24.23 o 
  -6  -9   7        0.26        4.95      9.47 o 
  -5  -9   7       37.85       77.84     21.10 o 
  -4  -9   7      874.88      977.14     76.74 o 
  -3  -9   7       48.77       49.38      7.51 o 
  -2  -9   7      231.94      283.84     12.90 o 
  -1  -9   7      139.15      193.75      9.09 o 
   0  -9   7    11017.84    11203.36    239.20 o 
   1  -9   7     3039.18     3072.57     52.35 o 
   2  -9   7     1427.48     1286.20     29.35 o 
   3  -9   7      946.96     1127.64     30.67 o 
   4  -9   7      346.78      331.58     18.50 o 
   5  -9   7        0.80        3.26      9.88 o 
   6  -9   7     1070.26     1006.91     81.63 o 
   7  -9   7      231.52      251.85     36.68 o 
   8  -9   7       44.29       29.39     10.67 o 
  -8  -8   7       34.16        5.12      9.95 o 
  -7  -8   7       58.75       84.77     27.80 o 
  -6  -8   7      258.49      290.30     31.31 o 
  -5  -8   7      577.76      666.79     43.98 o 
  -4  -8   7        2.76       -0.38      4.15 o 
  -3  -8   7      257.81      223.78     10.91 o 
  -2  -8   7       64.07       78.07      6.45 o 
  -1  -8   7      133.06      182.47      8.58 o 
   0  -8   7     6800.65     7133.41    135.93 o 
   1  -8   7     1030.36      794.33     17.74 o 
   2  -8   7     1598.67     1490.56     31.14 o 
   3  -8   7     1370.19     1504.06     94.40 o 
   4  -8   7       64.88       66.91      8.94 o 
   5  -8   7      445.32      392.99     22.40 o 
   6  -8   7        0.32       -0.15      6.66 o 
   7  -8   7        1.85        3.35     12.95 o 
   8  -8   7      157.09      235.24     34.78 o 
   9  -8   7       43.49       71.77     14.93 o 
  -8  -7   7        0.22        1.37      4.55 o 
  -7  -7   7       64.72       83.03     20.15 o 
  -6  -7   7       16.90       24.42     12.17 o 
  -5  -7   7      979.31     1073.36     58.01 o 
  -4  -7   7      911.16     1041.82     37.86 o 
  -3  -7   7      222.45      318.32     11.61 o 
  -2  -7   7       60.31       69.38      6.12 o 
  -1  -7   7      824.72      684.12     19.92 o 
   0  -7   7      487.83      364.18     11.65 o 
   1  -7   7     1206.37     1168.28     21.99 o 
   2  -7   7      178.05      193.15      9.53 o 
   3  -7   7        1.50        2.14      2.47 o 
   4  -7   7       32.55       13.15      4.78 o 
   5  -7   7      119.57      127.57     39.71 o 
   6  -7   7        3.62        6.23      6.71 o 
   7  -7   7      572.05      563.68     92.51 o 
   8  -7   7        0.15        2.21      8.94 o 
   9  -7   7        0.38       -0.59      8.51 o 
  -8  -6   7       27.37        8.07      9.01 o 
  -7  -6   7      825.15      986.62     80.94 o 
  -6  -6   7      110.45      111.92     19.42 o 
  -5  -6   7      972.61     1109.90     58.35 o 
  -4  -6   7      116.10       90.47      7.84 o 
  -3  -6   7     1185.52     1353.40     33.96 o 
  -2  -6   7     1990.17     2291.06     49.58 o 
  -1  -6   7       27.96       31.15      5.55 o 
   0  -6   7     2377.15     2206.39     51.18 o 
   1  -6   7      326.28      408.82      8.17 o 
   2  -6   7       30.35       70.85     10.42 o 
   3  -6   7      552.20      570.50     15.66 o 
   4  -6   7        1.05      255.71     33.46 o 
   5  -6   7       13.39        4.83      4.98 o 
   6  -6   7      158.53      186.10     21.18 o 
   7  -6   7       26.97       18.54     18.25 o 
   8  -6   7       69.72       76.98     22.57 o 
   9  -6   7       34.74       32.46     12.04 o 
  -8  -5   7       13.25        4.26      6.09 o 
  -7  -5   7      227.94      281.12     41.80 o 
  -6  -5   7       26.09       31.22     12.03 o 
  -5  -5   7     1510.01     1538.33     74.30 o 
  -4  -5   7       61.60       42.30      4.06 o 
  -3  -5   7     1265.33     1404.53     32.43 o 
  -2  -5   7     1642.03     1417.44     30.57 o 
  -1  -5   7     3989.03     3855.29     75.48 o 
   0  -5   7     2302.73     2260.00     52.51 o 
   1  -5   7      293.70      298.12      6.52 o 
   2  -5   7       93.49      104.86      6.27 o 
   3  -5   7       59.20      256.15     62.59 o 
   4  -5   7     2261.89     2331.74    100.22 o 
   5  -5   7      846.35      737.43     35.72 o 
   6  -5   7        2.52       10.73      8.38 o 
   7  -5   7       39.10       36.08     11.65 o 
   8  -5   7       70.75       50.31     19.30 o 
   9  -5   7       46.94       31.49     11.45 o 
  -9  -4   7        0.44        0.80      3.95 o 
  -8  -4   7      243.69      245.93     29.95 o 
  -7  -4   7      111.57      126.10     22.18 o 
  -6  -4   7      246.24      290.54     26.46 o 
  -5  -4   7      567.75      635.40     26.17 o 
  -4  -4   7        3.96        3.67      2.09 o 
  -3  -4   7       18.46       25.33      4.34 o 
  -2  -4   7      497.02      465.12     17.93 o 
  -1  -4   7     3935.54     3259.56     81.45 o 
   0  -4   7     6267.68     5694.25    114.16 o 
   1  -4   7     3535.42     3624.03     96.57 o 
   2  -4   7       84.84       97.99      6.28 o 
   3  -4   7     2523.19     2586.38     80.20 o 
   4  -4   7     2812.66     2987.89     82.27 o 
   5  -4   7      931.44      931.01     40.74 o 
   6  -4   7     1202.88     1285.70     72.01 o 
   7  -4   7       50.35       34.82     12.01 o 
   8  -4   7        3.01        1.34      5.75 o 
   9  -4   7       14.51        6.97      6.77 o 
  -9  -3   7       33.30       16.60      8.09 o 
  -8  -3   7       12.93        0.52      5.73 o 
  -7  -3   7       32.25       25.13     15.17 o 
  -6  -3   7      210.17      168.53     40.60 o 
  -5  -3   7      191.42      236.87     12.95 o 
  -4  -3   7      297.90      344.11      9.93 o 
  -3  -3   7      385.86      346.83     10.55 o 
  -2  -3   7     6799.64     6596.52    136.15 o 
  -1  -3   7     2953.82     2867.62     70.62 o 
   0  -3   7     2423.61     2736.55     56.03 o 
   1  -3   7     2593.11     1921.48     38.12 o 
   2  -3   7      858.41      780.81     18.53 o 
   3  -3   7       52.51       66.44      6.04 o 
   4  -3   7      230.66      211.08     10.64 o 
   5  -3   7      235.43      216.97     32.51 o 
   6  -3   7      208.57      226.68     32.16 o 
   7  -3   7      205.87      192.20     30.00 o 
   8  -3   7      359.40      271.13     44.65 o 
   9  -3   7        8.70        7.51      6.11 o 
  -9  -2   7       82.32       39.62     17.43 o 
  -8  -2   7        6.16        2.24      7.15 o 
  -7  -2   7      105.86       98.20     23.89 o 
  -6  -2   7       76.77       83.70     16.95 o 
  -5  -2   7      799.12      913.86     29.73 o 
  -4  -2   7     3887.23     3974.18     82.03 o 
  -3  -2   7      138.95      140.80      4.17 o 
  -2  -2   7     1093.32     1135.63     18.37 o 
  -1  -2   7      879.86      876.09     18.19 o 
   0  -2   7      402.19      309.82      7.18 o 
   1  -2   7     1321.63     1255.98     20.87 o 
   2  -2   7     6146.60     6501.17    120.29 o 
   3  -2   7      615.34      540.32     14.43 o 
   4  -2   7     1218.24     1266.77     58.23 o 
   5  -2   7       16.78       20.81     14.04 o 
   6  -2   7        0.88        3.74     10.30 o 
   7  -2   7        0.81       11.12      9.96 o 
   8  -2   7      196.46      163.34     19.24 o 
  -8  -1   7      189.24      183.30     26.10 o 
  -7  -1   7      306.30      249.29     85.28 o 
  -6  -1   7       21.12       20.08      9.44 o 
  -5  -1   7     1658.41     1861.78     66.64 o 
  -4  -1   7        5.56        4.17      2.26 o 
  -3  -1   7        6.77       10.88      1.90 o 
  -2  -1   7     2007.78     1869.02     31.05 o 
  -1  -1   7     3222.16     2909.60     47.01 o 
   0  -1   7      763.37      697.66     12.98 o 
   1  -1   7     1677.19     1658.78     26.18 o 
   2  -1   7     1579.06     1561.65     61.86 o 
   3  -1   7        6.85        6.88      2.14 o 
   4  -1   7       40.61       38.76      8.83 o 
   5  -1   7        0.23        8.24      9.51 o 
   6  -1   7      153.60      183.37     27.79 o 
   7  -1   7        0.30        2.74      7.18 o 
   8  -1   7       20.52       15.88      8.51 o 
  -8   0   7       56.27        3.08      7.86 o 
  -7   0   7      565.97      571.19     51.14 o 
  -6   0   7      128.60      127.53     16.63 o 
  -5   0   7      748.83      880.69     44.72 o 
  -4   0   7       14.01       18.78      2.23 o 
  -3   0   7        7.22       12.88      2.42 o 
  -2   0   7      149.93      226.85      6.34 o 
  -1   0   7      250.10      223.94      6.20 o 
   0   0   7     1800.39     1667.70     27.01 o 
   1   0   7     1965.63     2149.42     39.17 o 
   2   0   7     1881.67     1724.44     29.09 o 
   3   0   7      215.39      153.82     11.24 o 
   4   0   7      589.89      686.39     56.71 o 
   5   0   7      636.21      639.12     46.89 o 
   6   0   7      335.67      302.28     36.46 o 
   7   0   7      122.64      102.28     19.70 o 
   8   0   7       35.54       19.38      8.94 o 
  -8   1   7       44.53       15.70      8.58 o 
  -7   1   7      131.63      123.52     21.73 o 
  -6   1   7       25.74       26.32     10.15 o 
  -5   1   7        2.52        2.12      4.17 o 
  -4   1   7      530.77      554.74     14.17 o 
  -3   1   7       60.10       39.50      2.91 o 
  -2   1   7       54.35       88.56      4.47 o 
  -1   1   7       45.56       39.08      3.40 o 
   0   1   7     3452.66     3573.60     59.27 o 
   1   1   7      295.80      184.82      6.14 o 
   2   1   7      549.39      591.89     14.38 o 
   3   1   7      630.21      572.18     20.93 o 
   4   1   7       17.92       10.17      9.55 o 
   5   1   7        2.36        0.78      6.19 o 
   6   1   7     1119.03     1119.91    141.38 o 
   7   1   7        2.10        2.24      6.80 o 
   8   1   7       50.36       18.07      8.45 o 
  -9   2   7      131.96       19.00      8.65 o 
  -8   2   7       30.34        7.37      6.47 o 
  -7   2   7      651.93      666.81     48.91 o 
  -6   2   7      220.87      244.07     23.42 o 
  -5   2   7       17.56       15.10      5.15 o 
  -4   2   7       14.96       33.48      4.29 o 
  -3   2   7      114.01       90.30      6.78 o 
  -2   2   7      968.55      830.43     17.29 o 
  -1   2   7        1.88        9.15      2.12 o 
   0   2   7     1845.38     1879.84     29.08 o 
   1   2   7      227.36      291.30     10.93 o 
   2   2   7     1802.04     1831.86     38.05 o 
   3   2   7        5.76        0.70      1.56 o 
   4   2   7       60.05       35.81     14.94 o 
   5   2   7       97.09      103.10     35.66 o 
   6   2   7       76.35       99.10     40.80 o 
   7   2   7      166.66      163.47     32.80 o 
   8   2   7       26.38       11.68      6.82 o 
  -9   3   7        7.00       -0.12      3.39 o 
  -8   3   7       26.07       16.33     11.40 o 
  -7   3   7       87.11       99.13     16.91 o 
  -6   3   7        0.94        2.55      7.81 o 
  -5   3   7        0.18        4.49      4.15 o 
  -4   3   7      110.07      111.50      6.81 o 
  -3   3   7      173.86      168.01      8.43 o 
  -2   3   7     1292.41     1162.06     19.32 o 
  -1   3   7     1873.28     1821.75     36.98 o 
   0   3   7     9590.93     9751.85    203.16 o 
   1   3   7     1006.91      976.82     20.59 o 
   2   3   7      895.18     1003.59     37.85 o 
   3   3   7      265.35      288.80     14.27 o 
   4   3   7      509.25      538.49     90.40 o 
   5   3   7       91.63       86.31     25.40 o 
   6   3   7        0.94        2.41      8.79 o 
   7   3   7       56.91       25.55     11.70 o 
   8   3   7       39.02       34.81     14.44 o 
  -9   4   7       28.86       14.88      8.56 o 
  -8   4   7        3.28        1.44      4.70 o 
  -7   4   7      496.56      512.42     66.62 o 
  -6   4   7        0.32        2.79      7.79 o 
  -5   4   7        0.24       -0.50      3.08 o 
  -4   4   7      154.09      164.02      9.58 o 
  -3   4   7      110.32      136.83      8.16 o 
  -2   4   7      314.93      296.75     13.28 o 
  -1   4   7     1149.88     1187.02     23.52 o 
   0   4   7      702.89      777.44     19.43 o 
   1   4   7       70.58       80.71      7.11 o 
   2   4   7     1007.71     1069.39     27.06 o 
   3   4   7        9.93        8.81      4.07 o 
   4   4   7      113.77      148.69     39.28 o 
   5   4   7        9.03        1.60      9.18 o 
   6   4   7        1.75        5.46     12.15 o 
   7   4   7        4.80        4.57      6.69 o 
   8   4   7      152.48      227.76     29.64 o 
  -9   5   7       12.66        3.98     10.28 o 
  -8   5   7       29.55       27.18     23.67 o 
  -7   5   7       25.17       27.67     11.32 o 
  -6   5   7      104.85       86.20     12.69 o 
  -5   5   7      436.64      437.84     25.10 o 
  -4   5   7        1.20        1.99      3.13 o 
  -3   5   7      199.55      181.63      9.38 o 
  -2   5   7      323.95      323.76     15.11 o 
  -1   5   7      664.60      721.16     21.70 o 
   0   5   7      908.82      819.28     24.26 o 
   1   5   7     3858.40     4139.92    111.15 o 
   2   5   7        4.38        9.32      4.10 o 
   3   5   7       74.04      130.07     26.68 o 
   4   5   7      810.48      841.11    108.39 o 
   5   5   7        3.33        1.65      7.24 o 
   6   5   7        0.04        4.80     10.24 o 
   7   5   7       33.51       22.60      9.43 o 
  -9   6   7       67.51       25.86     18.22 o 
  -8   6   7       28.85      -28.65     28.65 o 
  -7   6   7       18.31       23.86     18.14 o 
  -6   6   7       41.25       27.44     10.73 o 
  -5   6   7      901.52      977.12     65.93 o 
  -4   6   7      256.24      252.45     18.48 o 
  -3   6   7       19.11       21.97      4.95 o 
  -2   6   7      370.78      371.63     14.91 o 
  -1   6   7      208.72      198.81     10.37 o 
   0   6   7      362.53      307.71     16.01 o 
   1   6   7      193.95      215.38     13.34 o 
   2   6   7       92.76      109.28     14.63 o 
   3   6   7      789.79      798.11     59.95 o 
   4   6   7      660.78      606.71     60.55 o 
   5   6   7      178.85      147.41     24.18 o 
   6   6   7       54.88       46.51     18.83 o 
   7   6   7       16.23       10.61      7.25 o 
  -7   7   7       43.65       39.18     13.99 o 
  -6   7   7        5.73        5.14      6.47 o 
  -5   7   7      821.62      796.27     65.08 o 
  -4   7   7       62.11       70.37      9.64 o 
  -3   7   7      233.78      186.70     14.92 o 
  -2   7   7      887.06      912.19     29.18 o 
  -1   7   7       61.47       59.95      6.53 o 
   0   7   7      543.44      492.89     31.17 o 
   1   7   7      375.32      396.51     18.12 o 
   2   7   7      562.86      643.21     74.53 o 
   3   7   7        1.40        0.22      3.11 o 
   4   7   7      266.34      213.22     33.90 o 
   5   7   7       69.25       92.73     29.84 o 
   6   7   7       31.02       33.03     14.05 o 
   7   7   7        0.24        1.07      6.11 o 
  -8   8   7       23.16       20.01     21.09 o 
  -7   8   7       96.35      112.59     35.66 o 
  -6   8   7      290.61      324.66     58.82 o 
  -5   8   7      335.27      302.80     25.82 o 
  -4   8   7       20.25        6.05      5.20 o 
  -3   8   7      694.32      743.50     35.70 o 
  -2   8   7      373.58      347.52     17.51 o 
  -1   8   7      441.53      468.88     33.12 o 
   0   8   7      533.56      516.82     32.41 o 
   1   8   7     2108.56     2048.26     77.18 o 
   2   8   7     1561.78     1440.09    113.90 o 
   3   8   7       11.18        2.87      4.91 o 
   4   8   7      315.84      197.21     46.20 o 
   5   8   7      118.09       62.38     21.20 o 
   6   8   7      124.84       85.69     32.31 o 
  -8   9   7        0.45       -1.86      6.90 o 
  -7   9   7        1.01        2.13      5.06 o 
  -6   9   7        8.70        4.32      5.65 o 
  -5   9   7      141.03      139.44     17.70 o 
  -4   9   7       16.61       31.88     10.41 o 
  -3   9   7       60.13       82.85     25.31 o 
  -2   9   7      614.50      531.86     36.59 o 
  -1   9   7      344.32      302.59     28.57 o 
   0   9   7        0.52        0.45      4.88 o 
   1   9   7      504.03      618.89     34.48 o 
   2   9   7      266.49      266.46     21.84 o 
   3   9   7       28.00       32.76      9.20 o 
   4   9   7       19.93       21.94      7.97 o 
   5   9   7       42.38       30.26     14.15 o 
   6   9   7      235.37      154.06     25.23 o 
  -8  10   7      251.10      317.04     34.98 o 
  -7  10   7       66.39       45.18     17.46 o 
  -6  10   7      335.26      377.89     47.95 o 
  -5  10   7      520.02      558.33     46.79 o 
  -4  10   7       87.92       76.29     11.57 o 
  -3  10   7      458.57      518.39     26.49 o 
  -2  10   7      418.75      506.14     33.02 o 
  -1  10   7        6.36       22.13     11.59 o 
   0  10   7      568.13      597.99     35.73 o 
   1  10   7     2125.50     2264.31     99.33 o 
   2  10   7      721.23      703.56     37.03 o 
   3  10   7       99.16       86.02     16.66 o 
   4  10   7        4.04        2.05      7.35 o 
   5  10   7       19.75        8.20      6.33 o 
  -8  11   7      380.76      429.45     45.61 o 
  -7  11   7      361.68      409.61     75.38 o 
  -6  11   7        9.05        2.90      5.05 o 
  -5  11   7        3.85       11.54      7.40 o 
  -4  11   7       49.77       28.93      8.41 o 
  -3  11   7        7.22        3.38      7.56 o 
  -2  11   7      635.49      599.96     37.61 o 
  -1  11   7       28.32       27.20     12.97 o 
   0  11   7       37.82       60.66     17.43 o 
   1  11   7     1399.92     1469.53     65.54 o 
   2  11   7       13.48       17.69     12.52 o 
   3  11   7      138.99      147.32     32.85 o 
   4  11   7       40.02       21.49      8.94 o 
   5  11   7       25.47        1.08      4.18 o 
  -7  12   7       26.17       13.91     13.96 o 
  -6  12   7        1.94        1.38      4.17 o 
  -5  12   7      366.92      425.39     26.16 o 
  -4  12   7        1.40        1.86      5.22 o 
  -3  12   7     1342.06     1412.55     64.58 o 
  -2  12   7       51.42       62.95     16.32 o 
  -1  12   7       43.83       43.64     14.95 o 
   0  12   7      253.65      270.51     28.94 o 
   1  12   7        6.47        6.50      7.28 o 
   2  12   7       33.04       31.22     11.65 o 
   3  12   7       89.49       91.68     20.94 o 
   4  12   7       15.49       10.56      7.86 o 
  -7  13   7       19.53       12.13      6.22 o 
  -6  13   7       37.54       43.13      8.52 o 
  -5  13   7       80.08       74.35     11.31 o 
  -4  13   7      560.06      563.12     37.43 o 
  -3  13   7      130.85      149.14     19.08 o 
  -2  13   7       28.92       41.34     14.53 o 
  -1  13   7      694.60      680.12     40.78 o 
   0  13   7      508.01      509.97     38.50 o 
   1  13   7        9.38        4.28      6.32 o 
   2  13   7       47.04       41.92     10.33 o 
   3  13   7       60.50       62.53     24.78 o 
  -6  14   7        0.13       -0.49      2.60 o 
  -5  14   7       21.70       11.35      5.27 o 
  -4  14   7       17.61       15.25      8.07 o 
  -3  14   7       85.02       52.59     13.08 o 
  -2  14   7        3.44        8.51      8.12 o 
  -1  14   7      138.11      152.86     20.34 o 
   0  14   7       30.54       30.05     12.34 o 
   1  14   7      212.42      209.33     32.26 o 
   2  14   7      300.22      362.92     52.62 o 
   3  14   7       66.62       88.48     16.82 o 
  -6  15   7       22.71       20.69     11.81 o 
  -5  15   7        0.11       -3.73      6.60 o 
  -4  15   7       41.11       39.36     11.28 o 
  -3  15   7       66.23       57.95     14.15 o 
  -2  15   7        0.59        2.73      7.41 o 
  -1  15   7       67.80       58.55     14.79 o 
   0  15   7        4.74        3.17      6.59 o 
   1  15   7       83.29       83.23     12.77 o 
   2  15   7       57.99       45.73     23.67 o 
  -5  16   7       12.80        5.12      8.80 o 
  -4  16   7        7.78        3.21      5.17 o 
  -3  16   7        0.80        2.91      6.27 o 
  -2  16   7       46.01       30.17     10.06 o 
  -1  16   7       25.31       17.93      8.56 o 
   0  16   7        3.54        2.60      5.72 o 
   1  16   7       20.22       10.85      9.36 o 
  -3  17   7       26.07       18.67      9.67 o 
  -2  17   7       29.86       29.79      9.93 o 
  -1  17   7        1.13        1.98      4.82 o 
  -1 -22   8      140.21      213.62     29.15 o 
   0 -22   8       48.07       -1.78      8.58 o 
   1 -22   8       28.73       17.10     14.14 o 
   2 -22   8      177.21      186.26     45.33 o 
   3 -22   8        0.56        2.22      5.59 o 
  -2 -21   8       42.65       14.92     10.40 o 
  -1 -21   8        5.50        0.08      2.32 o 
   0 -21   8        0.75        0.63      7.85 o 
   1 -21   8        2.33        3.06     10.85 o 
   2 -21   8      603.18      654.89     64.49 o 
   3 -21   8        5.68        3.19     13.00 o 
  -3 -20   8        7.74       -1.07      3.57 o 
  -2 -20   8       69.48       22.75     23.70 o 
  -1 -20   8       33.57       15.93      7.95 o 
   0 -20   8       75.51       68.69     25.95 o 
   1 -20   8       29.37       19.53     18.39 o 
   2 -20   8        1.59       -1.05      8.70 o 
   3 -20   8      126.90      145.57     26.93 o 
   4 -20   8       84.38       76.92     10.68 o 
   5 -20   8       10.47        6.88      4.64 o 
  -4 -19   8      218.28      282.46    110.80 o 
  -3 -19   8       54.96       33.50     15.03 o 
  -2 -19   8      108.85      102.05     15.74 o 
  -1 -19   8      224.36      249.49     23.38 o 
   0 -19   8      422.33      445.15     60.99 o 
   1 -19   8      174.66      192.38     41.03 o 
   2 -19   8       66.60       85.25     28.17 o 
   3 -19   8       27.59       25.66     10.73 o 
   4 -19   8        6.55        2.42      4.31 o 
   5 -19   8       20.87       15.61      6.85 o 
   6 -19   8        0.48       -0.35      3.61 o 
  -5 -18   8        0.21        0.47      6.37 o 
  -4 -18   8      347.41      456.70     95.87 o 
  -3 -18   8        0.16        3.43      5.57 o 
  -2 -18   8        8.94        5.31      5.86 o 
  -1 -18   8      167.81      148.50     18.86 o 
   0 -18   8     1125.66     1040.38     99.68 o 
   1 -18   8      461.10      490.16     63.27 o 
   2 -18   8       44.62       43.80     13.36 o 
   3 -18   8       47.73       39.85     13.19 o 
   4 -18   8      107.52       98.28     14.14 o 
   5 -18   8        2.59        4.69      5.80 o 
   6 -18   8       27.99       25.79      8.37 o 
  -5 -17   8       57.03      101.91     26.88 o 
  -4 -17   8       68.34       77.39     19.89 o 
  -3 -17   8      126.06      144.88     18.84 o 
  -2 -17   8       98.76      112.19     14.84 o 
  -1 -17   8       35.34       29.05     10.92 o 
   0 -17   8      139.39      180.20     39.61 o 
   1 -17   8       73.43       79.85     29.95 o 
   2 -17   8       55.90       58.73     19.40 o 
   3 -17   8      130.63      128.28     13.79 o 
   4 -17   8      120.42      130.30     16.88 o 
   5 -17   8        2.10        2.94      5.81 o 
   6 -17   8       46.63       68.01     14.60 o 
   7 -17   8      393.57      521.75     32.36 o 
  -6 -16   8      193.92      310.06     50.50 o 
  -5 -16   8       12.19       10.78      8.18 o 
  -4 -16   8       11.32       23.52     12.53 o 
  -3 -16   8      143.12      144.16     16.33 o 
  -2 -16   8      459.14      478.16     29.94 o 
  -1 -16   8       46.05       43.99     15.38 o 
   0 -16   8        0.01      204.74    167.22 o 
   1 -16   8       30.77       23.35     11.57 o 
   2 -16   8      124.65      105.94     19.15 o 
   3 -16   8        5.97        4.68      5.02 o 
   4 -16   8        4.25       10.90      8.52 o 
   5 -16   8        3.00        2.35      6.71 o 
   6 -16   8        5.52       18.73      9.65 o 
   7 -16   8        0.88        7.24      6.63 o 
  -6 -15   8       64.64      105.80     19.72 o 
  -5 -15   8       45.32       39.08     12.81 o 
  -4 -15   8      112.10      123.54     20.40 o 
  -3 -15   8      117.02      102.94     15.01 o 
  -2 -15   8      168.31      191.82     27.70 o 
  -1 -15   8       66.49       90.84     26.79 o 
   0 -15   8        3.58       -0.40      2.71 o 
   1 -15   8      166.93      151.94     20.45 o 
   2 -15   8       41.88       29.85     16.13 o 
   3 -15   8      750.64      655.30     35.12 o 
   4 -15   8      503.86      494.02     67.13 o 
   5 -15   8      298.96      288.50     28.37 o 
   6 -15   8       14.13       14.60     12.23 o 
   7 -15   8       54.00       58.98     12.86 o 
  -7 -14   8        5.32        3.18      6.15 o 
  -6 -14   8       62.97       75.19     24.72 o 
  -5 -14   8        4.46        8.08     10.81 o 
  -4 -14   8       39.64       32.12     13.59 o 
  -3 -14   8       63.16      120.49     15.72 o 
  -2 -14   8      844.25      820.08     39.48 o 
  -1 -14   8       76.10       68.16     13.77 o 
   0 -14   8       26.05       12.68      5.08 o 
   1 -14   8       37.01       39.60      9.05 o 
   2 -14   8      318.39      333.47     21.12 o 
   3 -14   8       20.17       46.23     10.46 o 
   4 -14   8        2.77        0.97      4.91 o 
   5 -14   8      154.21      204.26     24.43 o 
   6 -14   8       53.96       62.92     15.40 o 
   7 -14   8       17.12       23.80     10.36 o 
   8 -14   8        3.17        1.42      4.02 o 
  -7 -13   8       12.64       21.87      9.78 o 
  -6 -13   8      379.15      648.28     97.64 o 
  -5 -13   8       69.68       95.63     19.38 o 
  -4 -13   8      147.09      154.42     24.08 o 
  -3 -13   8      338.48      403.48     28.16 o 
  -2 -13   8      756.50      549.66     85.12 o 
  -1 -13   8      239.95      226.62     16.96 o 
   0 -13   8     1823.22     1781.56     46.27 o 
   1 -13   8     1808.05     1725.72     61.82 o 
   2 -13   8     3167.50     2806.50    173.73 o 
   3 -13   8       87.01      111.99     18.76 o 
   4 -13   8      156.96      122.71     20.41 o 
   5 -13   8      246.76      324.19     31.84 o 
   6 -13   8       99.71       65.09     27.30 o 
   7 -13   8      100.74      114.07     20.97 o 
   8 -13   8       87.57      117.79     18.97 o 
  -8 -12   8      101.32      113.69     42.47 o 
  -7 -12   8       46.43       39.08     12.24 o 
  -6 -12   8       10.38       10.67     13.80 o 
  -5 -12   8       46.99       67.44     17.50 o 
  -4 -12   8      130.18      173.40     25.22 o 
  -3 -12   8      727.13      742.89     35.49 o 
  -2 -12   8      115.65       73.55     11.01 o 
  -1 -12   8      732.88      695.80     22.42 o 
   0 -12   8       64.08       83.26      6.53 o 
   1 -12   8       78.61       91.75      7.01 o 
   2 -12   8      682.53      727.19     26.48 o 
   3 -12   8       48.35       64.52     10.83 o 
   4 -12   8      305.10      291.42     28.46 o 
   5 -12   8       94.84      125.37     25.66 o 
   6 -12   8      210.90      254.48     28.59 o 
   7 -12   8       27.87       46.05     18.66 o 
   8 -12   8       28.15       34.95     11.38 o 
  -8 -11   8       42.27       53.32     20.90 o 
  -7 -11   8       81.39      102.22     17.74 o 
  -6 -11   8      258.29      268.61     29.17 o 
  -5 -11   8      114.97      140.33     28.92 o 
  -4 -11   8      353.77      371.17     33.91 o 
  -3 -11   8      126.58      107.80     13.26 o 
  -2 -11   8      370.32      412.53     20.15 o 
  -1 -11   8      165.57      136.71      8.28 o 
   0 -11   8       11.15       11.76      3.21 o 
   1 -11   8      381.73      318.81     12.13 o 
   2 -11   8     1279.48     1217.98     28.37 o 
   3 -11   8        0.89       -0.69      2.97 o 
   4 -11   8        5.47       -4.31      7.47 o 
   5 -11   8      287.29      345.63     69.49 o 
   6 -11   8       11.78       22.30     17.31 o 
   7 -11   8       52.24       69.57     15.50 o 
   8 -11   8       19.01       18.35      7.25 o 
  -8 -10   8       63.17       77.91     24.45 o 
  -7 -10   8      299.49      416.26     65.71 o 
  -6 -10   8        0.31        4.16     10.60 o 
  -5 -10   8       26.85       37.36     14.88 o 
  -4 -10   8      758.41      800.10     48.68 o 
  -3 -10   8      366.99      299.79     19.87 o 
  -2 -10   8      307.53      276.54     14.22 o 
  -1 -10   8      114.68      130.40      7.85 o 
   0 -10   8      440.33      471.23     11.24 o 
   1 -10   8      683.10      616.14     15.43 o 
   2 -10   8      217.56      242.51     11.30 o 
   3 -10   8     1232.73     1235.75     38.85 o 
   4 -10   8       43.14       58.50     17.40 o 
   5 -10   8      101.72      117.60     20.79 o 
   6 -10   8      334.59      367.89     34.22 o 
   7 -10   8       62.61       59.67     18.97 o 
   8 -10   8       38.75       31.29     13.58 o 
  -8  -9   8        3.59        3.27      5.50 o 
  -7  -9   8       21.47       26.81     11.89 o 
  -6  -9   8       19.93       21.98     12.93 o 
  -5  -9   8      614.73      648.42     55.76 o 
  -4  -9   8      413.44      381.17     30.53 o 
  -3  -9   8       15.13       30.18      5.12 o 
  -2  -9   8      121.03      112.40      7.69 o 
  -1  -9   8      285.92      260.85     12.98 o 
   0  -9   8      800.53      816.23     19.43 o 
   1  -9   8     1958.24     1957.80     33.16 o 
   2  -9   8     1361.37     1381.54     30.75 o 
   3  -9   8       91.85      153.51     11.78 o 
   4  -9   8      134.50      166.17     14.11 o 
   5  -9   8      112.24      146.43     14.32 o 
   6  -9   8      287.03      281.56     38.09 o 
   7  -9   8       88.82      110.22     17.78 o 
   8  -9   8       18.46       41.08     19.02 o 
   9  -9   8      154.85      140.08     19.11 o 
  -8  -8   8      139.75      141.95     48.06 o 
  -7  -8   8       74.28       84.07     17.15 o 
  -6  -8   8       59.71       53.39     21.13 o 
  -5  -8   8        0.50        1.65      6.44 o 
  -4  -8   8       27.64        7.69      7.56 o 
  -3  -8   8     1828.67     2015.67     46.90 o 
  -2  -8   8     2483.97     2335.29     55.14 o 
  -1  -8   8      415.14      492.29     13.64 o 
   0  -8   8     6290.40     6443.70    137.91 o 
   1  -8   8        0.49       -1.02      1.76 o 
   2  -8   8      333.47      427.03     27.41 o 
   3  -8   8      948.16     1014.02     27.24 o 
   4  -8   8       11.62       12.37      6.18 o 
   5  -8   8        4.69        1.36      4.46 o 
   6  -8   8      248.78      276.14     38.36 o 
   7  -8   8       86.89       70.68     19.29 o 
   8  -8   8       87.95       89.82     37.42 o 
   9  -8   8        1.45        3.13      5.91 o 
  -8  -7   8        4.98        3.45      6.54 o 
  -7  -7   8       31.56       36.77     13.10 o 
  -6  -7   8       67.72       48.88     15.09 o 
  -5  -7   8      420.29      449.78     42.31 o 
  -4  -7   8     3151.65     3129.86    154.24 o 
  -3  -7   8      117.73      131.36      8.28 o 
  -2  -7   8       78.61       67.86      7.82 o 
  -1  -7   8      190.06      232.21      8.87 o 
   0  -7   8        3.13       19.74      2.96 o 
   1  -7   8     1003.31     1030.94     18.95 o 
   2  -7   8      928.55      934.82     23.75 o 
   3  -7   8     1435.64     1542.87     52.94 o 
   4  -7   8       65.35      224.68     24.68 o 
   5  -7   8       24.26       44.71      9.59 o 
   6  -7   8      355.75      404.64     25.07 o 
   7  -7   8        0.09        2.53     18.80 o 
   8  -7   8        7.95       13.10     13.10 o 
   9  -7   8       52.95       30.73     19.34 o 
  -8  -6   8       25.73       21.71     11.17 o 
  -7  -6   8        0.08        3.64      7.17 o 
  -6  -6   8      288.99      310.07     29.38 o 
  -5  -6   8      172.70      155.23     20.61 o 
  -4  -6   8      397.46      446.73     17.52 o 
  -3  -6   8      547.63      565.70     17.23 o 
  -2  -6   8     4249.15     4351.21     99.57 o 
  -1  -6   8     3617.82     3424.44     94.40 o 
   0  -6   8      123.60      133.88      5.54 o 
   1  -6   8      463.52      329.24     10.08 o 
   2  -6   8     1256.42     1126.45     25.76 o 
   3  -6   8      222.60      251.13      9.89 o 
   4  -6   8     6799.22     7264.97    257.87 o 
   5  -6   8      191.75      173.16     15.59 o 
   6  -6   8      152.60      137.22     19.24 o 
   7  -6   8      189.08      179.02     42.75 o 
   8  -6   8       22.95       21.89     15.11 o 
   9  -6   8       23.65       21.23     10.03 o 
  -9  -5   8       38.43       30.60      9.43 o 
  -8  -5   8        3.34        2.25      7.30 o 
  -7  -5   8      637.36      689.61     89.11 o 
  -6  -5   8      156.07      120.62     19.44 o 
  -5  -5   8       12.52        7.82      5.31 o 
  -4  -5   8     1241.04     1219.75     33.20 o 
  -3  -5   8      206.28      325.48     12.19 o 
  -2  -5   8       71.20       98.21      7.34 o 
  -1  -5   8     2877.33     2489.07     56.30 o 
   0  -5   8     1388.69     1373.02     48.40 o 
   1  -5   8     1833.08     1994.77     59.76 o 
   2  -5   8        1.34        4.05      2.42 o 
   3  -5   8     1020.14      897.26     20.57 o 
   4  -5   8      428.28      488.34     20.55 o 
   5  -5   8       81.97       43.92     22.47 o 
   6  -5   8       30.65       32.95     12.40 o 
   7  -5   8      317.43      360.62     37.62 o 
   8  -5   8        6.39        2.24      8.42 o 
   9  -5   8      244.46      217.45     23.34 o 
  -9  -4   8        0.45        3.36      5.41 o 
  -8  -4   8        0.77       -1.32     11.27 o 
  -7  -4   8      237.60      258.41     62.10 o 
  -6  -4   8      147.31      122.82     30.46 o 
  -5  -4   8     1848.76     2232.67     65.03 o 
  -4  -4   8       71.47       50.73      4.62 o 
  -3  -4   8        6.19       18.20      3.40 o 
  -2  -4   8      119.49       80.08      5.92 o 
  -1  -4   8       27.52       17.48      2.72 o 
   0  -4   8     2383.79     2215.24     36.47 o 
   1  -4   8       56.65       67.53      5.17 o 
   2  -4   8     1310.20     1250.89     27.33 o 
   3  -4   8      592.01      576.30     21.66 o 
   4  -4   8        4.61        2.17      2.85 o 
   5  -4   8      290.68      343.24     31.67 o 
   6  -4   8       81.51       73.71     17.68 o 
   7  -4   8       50.59       44.35     14.82 o 
   8  -4   8       11.04       20.59      9.33 o 
   9  -4   8       78.04       54.30     11.50 o 
  -9  -3   8      396.75      329.16     43.80 o 
  -8  -3   8       19.02        1.65      7.34 o 
  -7  -3   8       16.32        9.29     12.37 o 
  -6  -3   8      234.71      202.04     30.06 o 
  -5  -3   8       12.40       11.88      4.32 o 
  -4  -3   8       65.46       68.10      6.16 o 
  -3  -3   8      271.56      242.08      9.01 o 
  -2  -3   8     2955.75     2520.43     51.22 o 
  -1  -3   8        3.47        5.88      1.50 o 
   0  -3   8     2538.00     2630.61     45.32 o 
   1  -3   8        0.88        6.63      1.29 o 
   2  -3   8       79.80       45.66     11.03 o 
   3  -3   8      103.14       90.41      5.64 o 
   4  -3   8      871.30      844.83     43.22 o 
   5  -3   8      152.80      170.30     23.82 o 
   6  -3   8       53.97       63.07     20.10 o 
   7  -3   8        5.56        9.53      8.79 o 
   8  -3   8      349.68      329.10     39.44 o 
  -9  -2   8       77.45       59.23     13.00 o 
  -8  -2   8       25.61        3.87      8.43 o 
  -7  -2   8      465.85      400.82    171.76 o 
  -6  -2   8        4.18        9.44      7.10 o 
  -5  -2   8      517.91      570.28     20.15 o 
  -4  -2   8      630.19      641.66     16.68 o 
  -3  -2   8       84.54       94.05      5.51 o 
  -2  -2   8      347.28      351.79      8.93 o 
  -1  -2   8      164.03      158.87      5.98 o 
   0  -2   8     1908.13     1761.87     27.72 o 
   1  -2   8       31.66       48.96      3.98 o 
   2  -2   8     7151.38     6997.07    139.46 o 
   3  -2   8      104.68      109.15      8.21 o 
   4  -2   8       12.26        6.79      9.68 o 
   5  -2   8      187.71      199.80     32.82 o 
   6  -2   8        3.92       -3.28      8.25 o 
   7  -2   8       30.31       25.44     12.34 o 
   8  -2   8       30.07       31.67     10.13 o 
  -9  -1   8        6.57        4.88      6.04 o 
  -8  -1   8       64.51        4.42     14.87 o 
  -7  -1   8        0.31        5.08      8.41 o 
  -6  -1   8      157.29      163.71     18.55 o 
  -5  -1   8       54.93       42.93     17.49 o 
  -4  -1   8      297.45      285.81     10.31 o 
  -3  -1   8       89.68       84.23      4.24 o 
  -2  -1   8     2721.71     2818.74     60.71 o 
  -1  -1   8      112.52      134.02      5.32 o 
   0  -1   8      839.45      830.04     13.83 o 
   1  -1   8     2144.52     1971.29     32.31 o 
   2  -1   8     3607.88     3734.11     69.16 o 
   3  -1   8      511.31      522.44     17.75 o 
   4  -1   8     2690.55     2894.53    190.49 o 
   5  -1   8        0.14        0.41      5.59 o 
   6  -1   8        1.04        2.93      8.22 o 
   7  -1   8       26.93       27.31     12.75 o 
   8  -1   8       92.86       64.16     17.33 o 
  -9   0   8       56.64       18.93      8.73 o 
  -8   0   8       41.38       12.06      7.04 o 
  -7   0   8       74.85      100.99     19.00 o 
  -6   0   8        2.05        2.79      7.82 o 
  -5   0   8       48.65       40.24     10.97 o 
  -4   0   8     1804.83     1744.92     42.12 o 
  -3   0   8     2136.01     2029.09     35.37 o 
  -2   0   8      371.55      542.20     14.46 o 
  -1   0   8      583.06      580.17     12.26 o 
   0   0   8      941.60      777.17     13.61 o 
   1   0   8       29.37       25.63      3.34 o 
   2   0   8      129.55      198.38      6.47 o 
   3   0   8       25.11       17.45      4.48 o 
   4   0   8        5.45       23.55     12.27 o 
   5   0   8       73.45       99.86     21.56 o 
   6   0   8      733.47      775.93     67.90 o 
   7   0   8       79.90       61.32     16.47 o 
   8   0   8        6.65        6.71      6.48 o 
  -9   1   8      124.98       38.16     17.23 o 
  -8   1   8      165.64      142.34     21.96 o 
  -7   1   8      186.09      179.24     21.05 o 
  -6   1   8      516.68      608.62     45.25 o 
  -5   1   8      480.32      513.83     37.93 o 
  -4   1   8      128.52       86.10      5.59 o 
  -3   1   8      267.76      314.59      8.10 o 
  -2   1   8      829.39      856.09     19.69 o 
  -1   1   8      107.08      132.98      5.51 o 
   0   1   8     4016.54     4207.82     72.14 o 
   1   1   8       11.85       21.73      2.84 o 
   2   1   8      194.32      197.30     10.80 o 
   3   1   8      502.85      448.05     27.28 o 
   4   1   8       20.62       25.10     12.57 o 
   5   1   8      150.71      163.16     27.10 o 
   6   1   8      290.22      301.62     42.36 o 
   7   1   8        7.91       -1.40      6.21 o 
   8   1   8       18.89       12.49      6.96 o 
  -9   2   8      148.20       24.42      9.73 o 
  -8   2   8        8.65        2.43      6.21 o 
  -7   2   8       89.58      144.79     23.61 o 
  -6   2   8      161.67      184.89     22.45 o 
  -5   2   8       99.27       92.22     15.70 o 
  -4   2   8       56.85       49.36      4.98 o 
  -3   2   8     2877.63     2798.00     61.03 o 
  -2   2   8      109.85       97.16      4.53 o 
  -1   2   8     1505.93     1365.59     24.32 o 
   0   2   8        2.66        2.74      2.09 o 
   1   2   8        4.08        3.08      1.78 o 
   2   2   8      605.02      739.36     19.12 o 
   3   2   8      120.51       84.21     14.56 o 
   4   2   8      161.66      133.01     27.15 o 
   5   2   8       94.71      111.70     27.89 o 
   6   2   8       92.74      104.35     27.05 o 
   7   2   8      282.79      228.98     35.44 o 
   8   2   8       14.66        5.79      6.49 o 
  -9   3   8      233.16      122.74     18.88 o 
  -8   3   8       31.88       12.79      8.95 o 
  -7   3   8      221.94      299.01     31.72 o 
  -6   3   8        0.71       14.31      9.82 o 
  -5   3   8      125.76      154.37     15.45 o 
  -4   3   8       56.14       79.75      6.37 o 
  -3   3   8       51.11       68.14      5.80 o 
  -2   3   8     1211.11     1251.44     27.68 o 
  -1   3   8      481.46      494.69     11.09 o 
   0   3   8     2175.40     2127.80     47.44 o 
   1   3   8       90.99       84.64      6.26 o 
   2   3   8     1007.08     1059.56     25.79 o 
   3   3   8      467.31      392.85     40.93 o 
   4   3   8      331.96      296.17     32.44 o 
   5   3   8       75.06       75.10     20.53 o 
   6   3   8       37.10       43.84     26.73 o 
   7   3   8        4.70        8.91      8.16 o 
   8   3   8        0.15      -10.21     10.21 o 
  -9   4   8       12.06        4.56      6.43 o 
  -8   4   8        9.60        8.71      7.14 o 
  -7   4   8      110.01      122.70     19.45 o 
  -6   4   8      142.15      121.69     20.00 o 
  -5   4   8        0.87        1.05      4.01 o 
  -4   4   8       82.56       57.90      8.29 o 
  -3   4   8       71.13       74.74      6.77 o 
  -2   4   8     2317.58     2387.21     54.59 o 
  -1   4   8      284.73      300.47     11.54 o 
   0   4   8       19.40       14.86      2.65 o 
   1   4   8      138.02      124.06      8.60 o 
   2   4   8      248.13      256.35     13.37 o 
   3   4   8      390.25      318.32     30.31 o 
   4   4   8     1699.89     1610.03     93.47 o 
   5   4   8       91.83       84.38     21.08 o 
   6   4   8       65.77       36.43     33.51 o 
   7   4   8        7.57        3.90      6.32 o 
  -9   5   8      104.69       89.17     15.98 o 
  -8   5   8        5.71        6.00      6.41 o 
  -7   5   8       43.94       36.39     31.43 o 
  -6   5   8       13.03        2.73      4.90 o 
  -5   5   8      524.63      576.10     30.83 o 
  -4   5   8      120.44      106.00      9.19 o 
  -3   5   8      728.82      782.87     28.84 o 
  -2   5   8     1044.23     1151.15     32.45 o 
  -1   5   8      460.34      424.73     14.77 o 
   0   5   8     4872.17     4582.06    109.25 o 
   1   5   8      523.80      552.86     17.63 o 
   2   5   8      198.57      146.07     20.17 o 
   3   5   8       44.46       55.96      9.63 o 
   4   5   8        3.05      107.82     83.90 o 
   5   5   8      135.94      110.46     22.42 o 
   6   5   8      127.64      115.77     32.30 o 
   7   5   8       34.71       20.03      8.49 o 
  -9   6   8       25.13       14.23      8.79 o 
  -8   6   8        1.67        0.15      3.14 o 
  -7   6   8        0.32       -1.91      7.69 o 
  -6   6   8       12.33       13.51      6.96 o 
  -5   6   8        2.54       10.26      7.05 o 
  -4   6   8      142.62      152.95     13.66 o 
  -3   6   8       16.48       18.99      6.98 o 
  -2   6   8      699.76      710.06     41.83 o 
  -1   6   8      157.35      150.33     12.81 o 
   0   6   8     1348.88     1417.57     72.87 o 
   1   6   8       75.41       37.57      6.92 o 
   2   6   8      607.56      678.87     54.72 o 
   3   6   8       33.66       48.06      9.95 o 
   4   6   8        8.50        3.96      8.37 o 
   5   6   8      709.00      597.41     82.61 o 
   6   6   8       21.94       22.80     10.88 o 
   7   6   8        4.67       -8.99      9.95 o 
  -9   7   8      162.36      222.65     23.97 o 
  -8   7   8       15.80       18.96      7.70 o 
  -7   7   8      176.18      196.70     47.95 o 
  -6   7   8      270.48      275.17     21.85 o 
  -5   7   8       64.00       72.64     11.96 o 
  -4   7   8      570.08      719.21     57.09 o 
  -3   7   8      127.00      125.88     14.18 o 
  -2   7   8       55.03       54.98      9.40 o 
  -1   7   8      115.75       94.73     16.02 o 
   0   7   8       18.13       13.03      8.84 o 
   1   7   8      355.30      305.67     26.19 o 
   2   7   8      166.27      138.25     25.71 o 
   3   7   8       20.49       10.27      6.52 o 
   4   7   8      116.70      121.80     22.18 o 
   5   7   8       11.62       -9.17     15.26 o 
   6   7   8       74.43       68.82     23.67 o 
  -8   8   8       18.31       17.82     11.93 o 
  -7   8   8       62.22       57.35     20.12 o 
  -6   8   8       14.47        5.60      7.02 o 
  -5   8   8        1.23        0.85      5.53 o 
  -4   8   8      289.47      372.69     42.35 o 
  -3   8   8      631.30      706.87     34.12 o 
  -2   8   8      162.60      175.48     22.36 o 
  -1   8   8     3442.12     3514.03    156.44 o 
   0   8   8      560.42      531.28     38.16 o 
   1   8   8      155.65      127.82     25.91 o 
   2   8   8      936.46      919.97     42.46 o 
   3   8   8        3.78        3.58      5.05 o 
   4   8   8       40.60       36.64     13.46 o 
   5   8   8        5.32        6.07      7.30 o 
   6   8   8       71.78       26.56      8.68 o 
  -8   9   8       19.24        4.92      8.54 o 
  -7   9   8      145.44      154.13     37.09 o 
  -6   9   8       48.05       39.31     17.18 o 
  -5   9   8        1.22        1.60      4.94 o 
  -4   9   8       51.33       61.75     11.61 o 
  -3   9   8      452.59      505.05     26.04 o 
  -2   9   8       65.88       71.26     17.21 o 
  -1   9   8      100.16       87.05     23.13 o 
   0   9   8       67.15      232.84    118.69 o 
   1   9   8      154.55      134.29     18.11 o 
   2   9   8      505.79      551.28     43.09 o 
   3   9   8       39.24       35.14     16.63 o 
   4   9   8      384.91      250.12     60.14 o 
   5   9   8       72.39       41.87     11.17 o 
   6   9   8       35.34       20.26      9.23 o 
  -7  10   8       98.98      104.83     17.98 o 
  -6  10   8       79.60       74.51     25.86 o 
  -5  10   8        1.06        3.59      5.54 o 
  -4  10   8      393.99      409.98     24.22 o 
  -3  10   8      104.53      110.46     17.37 o 
  -2  10   8        0.28        3.08      6.85 o 
  -1  10   8      375.57      393.84     30.56 o 
   0  10   8      360.71      461.38     33.81 o 
   1  10   8       56.74       37.60     13.48 o 
   2  10   8        1.65        3.35      7.41 o 
   3  10   8        0.61        5.60      8.31 o 
   4  10   8       77.63       56.60     31.89 o 
   5  10   8       13.43        5.47      4.92 o 
  -8  11   8       66.51       55.79     23.19 o 
  -7  11   8       43.52       22.36     10.91 o 
  -6  11   8        0.47       -1.20      5.35 o 
  -5  11   8       28.90       37.40     16.47 o 
  -4  11   8      277.03      265.67     21.29 o 
  -3  11   8        0.01        3.00      6.65 o 
  -2  11   8      149.01      142.20     22.65 o 
  -1  11   8        0.08        4.76      7.30 o 
   0  11   8      424.22      425.18     42.89 o 
   1  11   8      550.00      595.78     35.88 o 
   2  11   8      358.61      360.19     25.56 o 
   3  11   8       77.95       88.48     15.62 o 
   4  11   8      277.81      364.49    105.58 o 
  -7  12   8       53.41       88.81     17.70 o 
  -6  12   8       10.98        5.94      5.12 o 
  -5  12   8        4.06        3.72      4.94 o 
  -4  12   8      296.94      301.01     24.79 o 
  -3  12   8       34.89       30.96     11.49 o 
  -2  12   8      133.58      111.00     20.64 o 
  -1  12   8      168.30      150.32     23.05 o 
   0  12   8        0.68        0.77      5.57 o 
   1  12   8       55.73       73.64     16.17 o 
   2  12   8        6.19       10.55      7.05 o 
   3  12   8       33.53       25.45     12.87 o 
   4  12   8       63.10       30.97     11.92 o 
  -7  13   8       52.75       53.85     10.77 o 
  -6  13   8       36.48       22.35      8.64 o 
  -5  13   8      246.47      227.49     26.73 o 
  -4  13   8        2.83        4.19      6.10 o 
  -3  13   8      310.06      336.83     39.98 o 
  -2  13   8      290.29      287.27     25.87 o 
  -1  13   8      558.20      617.76     39.39 o 
   0  13   8      146.43      163.84     22.04 o 
   1  13   8       23.67       20.67      9.38 o 
   2  13   8        2.45        1.40      5.25 o 
   3  13   8       18.48       14.67      7.37 o 
  -6  14   8        0.21        0.38      5.24 o 
  -5  14   8        8.42        5.65      5.22 o 
  -4  14   8      137.70      126.12     17.63 o 
  -3  14   8        1.51        3.58      6.21 o 
  -2  14   8        4.97        2.31      8.11 o 
  -1  14   8      164.61      197.67     28.17 o 
   0  14   8      120.73      134.18     17.53 o 
   1  14   8      254.04      320.24     28.70 o 
   2  14   8        4.48        4.83      4.60 o 
  -5  15   8      383.69      447.64     27.90 o 
  -4  15   8        3.09        2.74      4.76 o 
  -3  15   8       11.66       18.39      9.57 o 
  -2  15   8       87.65       90.42     14.21 o 
  -1  15   8       17.40       20.64      9.97 o 
   0  15   8      147.03      159.14     17.13 o 
   1  15   8       24.23        9.59      9.61 o 
  -4  16   8       25.21       14.34      7.75 o 
  -3  16   8      258.61      270.03     26.60 o 
  -2  16   8      218.52      260.71     22.66 o 
  -1  16   8       51.98       47.98     13.04 o 
   0  16   8        1.24        0.48      4.00 o 
  -1 -22   9       10.60       -0.68      6.59 o 
   0 -22   9       87.56      129.44     27.46 o 
   1 -22   9       58.26       47.58     19.57 o 
   2 -22   9      111.49       95.15     21.91 o 
   3 -22   9       85.10       56.99     12.56 o 
  -2 -21   9       17.61        4.60      4.54 o 
  -1 -21   9        6.59       -0.07      5.88 o 
   0 -21   9       21.49       32.97     18.50 o 
   1 -21   9       45.58       42.32     21.21 o 
   2 -21   9       97.12      127.48     29.32 o 
   3 -21   9       38.31       44.91     15.62 o 
   4 -21   9       16.12        8.47     10.57 o 
  -3 -20   9        2.19        0.77      4.15 o 
  -2 -20   9       21.06       14.19     10.42 o 
  -1 -20   9       98.07      121.12     31.05 o 
   0 -20   9       55.17      144.81     35.16 o 
   1 -20   9       24.81       21.58     19.83 o 
   2 -20   9       43.33       50.72     21.56 o 
   3 -20   9      143.83      146.16     20.40 o 
   4 -20   9       22.63       29.45     19.70 o 
   5 -20   9      258.67      292.73     29.30 o 
  -4 -19   9       56.25       55.38     15.23 o 
  -3 -19   9      377.09      424.28     67.01 o 
  -2 -19   9        0.34        2.09      5.38 o 
  -1 -19   9       48.06       41.37     12.00 o 
   0 -19   9      101.90      167.89     38.53 o 
   1 -19   9      156.03      148.21     36.01 o 
   2 -19   9       35.31       48.02     37.19 o 
   3 -19   9      331.08      334.83     27.61 o 
   4 -19   9        2.55        1.94      8.04 o 
   5 -19   9       67.91       84.75     12.74 o 
   6 -19   9        3.06        1.43      3.42 o 
  -5 -18   9        4.59        5.26      5.93 o 
  -4 -18   9      115.79      167.50     35.94 o 
  -3 -18   9        2.90       10.85      7.16 o 
  -2 -18   9       52.87       67.64     11.74 o 
  -1 -18   9       54.84       54.21     17.24 o 
   0 -18   9      154.18      248.23     47.99 o 
   1 -18   9      116.76      128.20     36.74 o 
   2 -18   9        3.69        7.71      8.67 o 
   3 -18   9        0.11        1.64      7.02 o 
   4 -18   9       98.17      101.10     18.22 o 
   5 -18   9      204.87      237.22     19.91 o 
   6 -18   9       41.82       46.41      9.60 o 
  -5 -17   9       10.09        5.19     11.26 o 
  -4 -17   9       10.24       19.18      9.95 o 
  -3 -17   9       86.50       99.30     15.71 o 
  -2 -17   9       35.67       55.40     13.82 o 
  -1 -17   9       70.18       84.60     14.01 o 
   0 -17   9        2.56       -0.05      7.12 o 
   1 -17   9      147.25      149.08     25.64 o 
   2 -17   9        9.31        9.11     11.18 o 
   3 -17   9      164.00      173.18     27.59 o 
   4 -17   9       22.16       34.88     10.42 o 
   5 -17   9       26.67       41.55     11.48 o 
   6 -17   9       77.42       51.21     45.38 o 
   7 -17   9        0.06        3.38      4.71 o 
  -6 -16   9      157.61      200.15     30.95 o 
  -5 -16   9      108.39      133.62     26.77 o 
  -4 -16   9       62.67       57.31     14.48 o 
  -3 -16   9      181.44      178.80     17.91 o 
  -2 -16   9      629.20      601.87     33.96 o 
  -1 -16   9       12.63        7.69      8.03 o 
   0 -16   9      689.98      653.10     55.23 o 
   1 -16   9      366.18      408.69     34.56 o 
   2 -16   9        4.78        5.68      8.52 o 
   3 -16   9       64.35       64.10     10.40 o 
   4 -16   9       11.33       25.95     10.29 o 
   5 -16   9      122.83      156.48     20.12 o 
   6 -16   9       73.65       93.04     15.38 o 
   7 -16   9        1.00        3.92      5.48 o 
  -6 -15   9       34.09       39.69     13.06 o 
  -5 -15   9        5.71       11.42     10.49 o 
  -4 -15   9       84.84       71.16     16.79 o 
  -3 -15   9       52.88       70.65     13.44 o 
  -2 -15   9     2657.90     2741.12    109.17 o 
  -1 -15   9      254.99      250.10     22.39 o 
   0 -15   9      125.22      143.25     18.43 o 
   1 -15   9      128.59      111.19     34.80 o 
   2 -15   9       33.43       21.49     11.95 o 
   3 -15   9      169.52      183.58     20.13 o 
   4 -15   9        0.16        4.30      7.44 o 
   5 -15   9      517.47      601.88     40.79 o 
   6 -15   9       92.54      108.88     18.07 o 
   7 -15   9       45.53       37.28     10.66 o 
  -7 -14   9        1.64        4.99      5.80 o 
  -6 -14   9        9.95       11.59      8.88 o 
  -5 -14   9      206.23      199.22     24.66 o 
  -4 -14   9      105.98      109.45     20.41 o 
  -3 -14   9        1.39        1.69      5.64 o 
  -2 -14   9      163.54      193.88     18.46 o 
  -1 -14   9      262.88      313.76     20.83 o 
   0 -14   9      183.03      208.14     17.08 o 
   1 -14   9      122.85       98.37     15.14 o 
   2 -14   9       93.32      102.61     19.07 o 
   3 -14   9        8.56        7.76      6.08 o 
   4 -14   9       23.07       40.53     12.64 o 
   5 -14   9      129.69      128.17     25.19 o 
   6 -14   9      211.06      237.62     28.80 o 
   7 -14   9      201.25      221.15     25.90 o 
   8 -14   9       48.20       70.58     12.63 o 
  -7 -13   9        6.60        2.33      7.46 o 
  -6 -13   9        3.25        8.53      9.31 o 
  -5 -13   9      456.63      549.10     65.62 o 
  -4 -13   9        0.14        7.61      9.77 o 
  -3 -13   9      449.64      393.35     26.04 o 
  -2 -13   9       33.01       41.04      9.59 o 
  -1 -13   9      201.39      172.96     12.83 o 
   0 -13   9     1349.27     1231.32     33.01 o 
   1 -13   9        0.66        3.60      5.01 o 
   2 -13   9       62.93       54.22      7.90 o 
   3 -13   9       41.22       44.95     10.03 o 
   4 -13   9      454.14      475.62     36.93 o 
   5 -13   9       71.88      108.95     23.46 o 
   6 -13   9       46.98      127.94     22.91 o 
   7 -13   9      100.70       94.92     19.30 o 
   8 -13   9       15.33       18.38      8.45 o 
  -8 -12   9       29.15       31.19      8.25 o 
  -7 -12   9        1.88        1.97      5.59 o 
  -6 -12   9       72.50       86.09     18.14 o 
  -5 -12   9       53.22       51.76     16.17 o 
  -4 -12   9       83.67      115.82     28.08 o 
  -3 -12   9      364.40      322.69     25.72 o 
  -2 -12   9       90.91       94.88     12.18 o 
  -1 -12   9      299.30      209.27     12.10 o 
   0 -12   9       20.56       45.26     12.70 o 
   1 -12   9       58.75       56.05      8.40 o 
   2 -12   9      541.52      502.15     20.22 o 
   3 -12   9       73.25       82.44     10.03 o 
   4 -12   9      315.40      332.82     39.13 o 
   5 -12   9      156.55      143.52     34.99 o 
   6 -12   9       17.15       31.85     13.40 o 
   7 -12   9      117.53      102.48     23.24 o 
   8 -12   9       10.01       49.68     37.64 o 
  -8 -11   9       27.17       22.31      8.25 o 
  -7 -11   9       12.06       28.07     13.55 o 
  -6 -11   9       76.87      111.96     20.87 o 
  -5 -11   9       13.32        7.43      9.55 o 
  -4 -11   9      931.50      904.85     56.07 o 
  -3 -11   9      530.20      513.90     27.61 o 
  -2 -11   9      251.58      246.11     12.81 o 
  -1 -11   9      899.90      856.30     24.86 o 
   0 -11   9      837.91      643.68     18.48 o 
   1 -11   9       41.81       60.33      5.50 o 
   2 -11   9      213.74      259.30     12.25 o 
   3 -11   9      726.31      721.56     23.73 o 
   4 -11   9       43.93       57.79      9.91 o 
   5 -11   9        1.05        2.00      7.11 o 
   6 -11   9      175.32      149.77     31.46 o 
   7 -11   9        0.19        2.81      8.42 o 
   8 -11   9       19.73       10.52      6.63 o 
  -8 -10   9       73.79      130.78     45.55 o 
  -7 -10   9       87.81       94.57     17.64 o 
  -6 -10   9       43.55       47.89     15.67 o 
  -5 -10   9       64.44       95.32     19.98 o 
  -4 -10   9      294.46      310.79     36.66 o 
  -3 -10   9      125.17      140.68     14.64 o 
  -2 -10   9     1304.99     1553.70     41.22 o 
  -1 -10   9      133.71      153.71      8.00 o 
   0 -10   9     3332.93     3049.92     70.07 o 
   1 -10   9       77.02       80.64      5.94 o 
   2 -10   9      537.23      556.83     23.04 o 
   3 -10   9     1324.12     1318.17     38.54 o 
   4 -10   9       98.98      102.00     12.16 o 
   5 -10   9      182.38      307.73    166.71 o 
   6 -10   9      258.57      233.29     36.23 o 
   7 -10   9       12.44       15.53      9.36 o 
   8 -10   9       49.19       64.25     19.06 o 
  -8  -9   9        5.28        7.48      7.79 o 
  -7  -9   9       11.39       11.53     11.92 o 
  -6  -9   9      508.03      575.22     61.52 o 
  -5  -9   9      729.27      751.31     50.06 o 
  -4  -9   9       94.01      133.05     13.60 o 
  -3  -9   9       48.61       33.77      6.93 o 
  -2  -9   9      334.36      352.42     13.54 o 
  -1  -9   9      235.54      249.82     10.23 o 
   0  -9   9     1957.00     1925.80     49.37 o 
   1  -9   9        9.23       16.92      3.45 o 
   2  -9   9      246.36      241.86     11.49 o 
   3  -9   9      164.86      195.63     10.53 o 
   4  -9   9       20.26       21.02      8.02 o 
   5  -9   9      249.87      288.00     20.53 o 
   6  -9   9      336.02      392.43    157.04 o 
   7  -9   9      693.07      697.47    115.75 o 
   8  -9   9      108.19      107.46     23.08 o 
  -8  -8   9       96.54      121.43     53.92 o 
  -7  -8   9       53.97       88.72     26.01 o 
  -6  -8   9     1072.08     1103.69     97.78 o 
  -5  -8   9       16.03       22.00     11.82 o 
  -4  -8   9       68.71       68.71      8.50 o 
  -3  -8   9     1288.38     1497.66     41.96 o 
  -2  -8   9        2.20        3.24      2.90 o 
  -1  -8   9      552.80      453.46     14.65 o 
   0  -8   9      605.00      656.77     37.22 o 
   1  -8   9      573.16      857.19     38.41 o 
   2  -8   9       22.74       21.47      4.25 o 
   3  -8   9      771.67      804.24     29.46 o 
   4  -8   9       83.58      120.88     13.21 o 
   5  -8   9       49.63       71.56     12.17 o 
   6  -8   9      294.41      231.86     20.02 o 
   7  -8   9       20.11       16.28     16.23 o 
   8  -8   9        8.43        6.74     18.68 o 
  -8  -7   9        4.85        5.34     10.90 o 
  -7  -7   9       80.47      116.43     24.04 o 
  -6  -7   9      112.85       99.62     19.20 o 
  -5  -7   9       11.40       24.78     11.89 o 
  -4  -7   9      234.37      176.58     12.79 o 
  -3  -7   9       41.29       58.54      6.45 o 
  -2  -7   9        4.75        1.81      2.98 o 
  -1  -7   9        2.75        9.07      3.43 o 
   0  -7   9     1556.33     1599.86     29.86 o 
   1  -7   9     3700.36     4075.16    122.11 o 
   2  -7   9     2173.57     2005.63     47.09 o 
   3  -7   9       58.83       34.96      4.39 o 
   4  -7   9        2.22       16.29      8.50 o 
   5  -7   9      431.33      393.76     32.98 o 
   6  -7   9       92.77       58.23     10.96 o 
   7  -7   9      203.61      231.75     54.84 o 
   8  -7   9        0.01       -0.61      7.00 o 
  -9  -6   9        3.76        7.41      6.24 o 
  -8  -6   9      246.68      261.16    103.03 o 
  -7  -6   9      385.02      419.27     72.47 o 
  -6  -6   9      499.84      525.24     63.37 o 
  -5  -6   9       28.43       28.64      7.91 o 
  -4  -6   9      120.03      105.74      7.88 o 
  -3  -6   9      823.38      861.43     23.96 o 
  -2  -6   9     1893.42     1811.80     44.19 o 
  -1  -6   9     2099.86     1950.42     50.86 o 
   0  -6   9      512.43      476.03     12.22 o 
   1  -6   9       46.46       45.90      6.26 o 
   2  -6   9        1.93       -1.58      4.20 o 
   3  -6   9      633.42      620.00     20.14 o 
   4  -6   9      622.49      716.38     30.84 o 
   5  -6   9        6.74        8.03      6.15 o 
   6  -6   9       35.03       17.33     10.37 o 
   7  -6   9       22.70       19.90      9.75 o 
   8  -6   9       20.76       18.05     14.03 o 
  -9  -5   9       42.82       28.68      9.58 o 
  -8  -5   9       13.01       16.71     12.21 o 
  -7  -5   9       29.30       22.35     10.92 o 
  -6  -5   9        2.91        0.38      4.96 o 
  -5  -5   9      552.85      564.64     45.75 o 
  -4  -5   9     1716.68     1720.33     40.60 o 
  -3  -5   9        4.78        2.91      2.42 o 
  -2  -5   9     7215.15     7581.30    187.56 o 
  -1  -5   9      700.28      719.50     16.17 o 
   0  -5   9     5057.74     4574.01     79.45 o 
   1  -5   9     2927.33     2842.63     84.01 o 
   2  -5   9      448.27      477.74     14.08 o 
   3  -5   9      173.44      164.25      8.18 o 
   4  -5   9      596.89      672.51     26.99 o 
   5  -5   9       38.40       40.66      9.42 o 
   6  -5   9      896.18      959.09     57.41 o 
   7  -5   9       10.68       23.72     14.34 o 
   8  -5   9       11.38       17.56     13.56 o 
  -9  -4   9        1.78        2.56      8.79 o 
  -8  -4   9        0.64        2.49      7.93 o 
  -7  -4   9       60.58       66.27     22.55 o 
  -6  -4   9      455.48      495.76     83.12 o 
  -5  -4   9       66.54       63.55      9.43 o 
  -4  -4   9      366.18      383.02     26.50 o 
  -3  -4   9       46.19       56.98      6.62 o 
  -2  -4   9       82.94       82.84      6.02 o 
  -1  -4   9      449.18      444.91     11.64 o 
   0  -4   9     3145.19     2990.63     61.16 o 
   1  -4   9     4514.97     4659.43    115.71 o 
   2  -4   9       12.41        9.47      3.05 o 
   3  -4   9       13.74       34.13      3.86 o 
   4  -4   9      459.13      458.59     24.81 o 
   5  -4   9       97.20       67.58     16.99 o 
   6  -4   9       35.14       21.86     11.62 o 
   7  -4   9        2.68        3.02      7.65 o 
   8  -4   9        4.45        5.42      6.29 o 
  -9  -3   9        2.72        0.19      3.80 o 
  -8  -3   9      193.49      243.86     32.00 o 
  -7  -3   9       39.67       56.90     21.09 o 
  -6  -3   9      162.32      182.39     36.63 o 
  -5  -3   9        1.15        4.04      3.62 o 
  -4  -3   9     1996.15     2211.94     59.04 o 
  -3  -3   9     2711.52     2709.91     62.92 o 
  -2  -3   9        1.30        3.13      1.60 o 
  -1  -3   9      743.11      724.09     19.13 o 
   0  -3   9       13.66       23.28      2.57 o 
   1  -3   9     1147.59     1253.95     23.03 o 
   2  -3   9     9200.88    10204.93    257.67 o 
   3  -3   9      306.95      242.58      9.74 o 
   4  -3   9       31.18       11.47      9.38 o 
   5  -3   9      439.78      376.48     41.45 o 
   6  -3   9        1.92        5.57      9.22 o 
   7  -3   9       38.39       16.78     10.31 o 
   8  -3   9        0.60        1.38      6.17 o 
  -9  -2   9      236.84      186.58     21.91 o 
  -8  -2   9       73.70        3.96     14.67 o 
  -7  -2   9      112.70      111.67     66.34 o 
  -6  -2   9      170.65      132.82     28.88 o 
  -5  -2   9      119.78      125.84     12.19 o 
  -4  -2   9      245.28      334.07     29.60 o 
  -3  -2   9     1132.95     1088.11     27.19 o 
  -2  -2   9      528.81      507.87     13.18 o 
  -1  -2   9      780.96      806.48     24.69 o 
   0  -2   9      384.66      466.01      9.97 o 
   1  -2   9      426.08      406.68      9.75 o 
   2  -2   9      108.37      139.82      7.78 o 
   3  -2   9      407.87      383.17     13.32 o 
   4  -2   9      420.07      572.72     48.40 o 
   5  -2   9      310.48      309.00     33.42 o 
   6  -2   9      168.58      185.35     27.92 o 
   7  -2   9      493.88      614.78     61.01 o 
   8  -2   9       22.94       18.36     10.26 o 
  -9  -1   9       18.45       -8.37      8.37 o 
  -8  -1   9        1.87       -0.11      5.27 o 
  -7  -1   9      891.89      971.28    134.73 o 
  -6  -1   9       35.59       29.59     11.00 o 
  -5  -1   9       36.97       25.12      9.71 o 
  -4  -1   9        3.69       -1.20      4.54 o 
  -3  -1   9        6.77        6.58      2.04 o 
  -2  -1   9      346.43      286.11      9.27 o 
  -1  -1   9      139.15      137.19      6.01 o 
   0  -1   9      486.86      489.61     10.62 o 
   1  -1   9     1105.46     1302.62     25.52 o 
   2  -1   9        6.32        5.73      2.47 o 
   3  -1   9      155.58      130.54     13.43 o 
   4  -1   9      496.63      514.85     49.26 o 
   5  -1   9       11.28       22.88     13.41 o 
   6  -1   9       51.46       57.81     18.68 o 
   7  -1   9       89.08       88.42     18.06 o 
   8  -1   9       84.53       59.33     14.58 o 
  -9   0   9       10.80        3.97      5.86 o 
  -8   0   9      110.78      111.64     35.33 o 
  -7   0   9        0.81       -2.92      6.14 o 
  -6   0   9      131.64      120.13     20.12 o 
  -5   0   9      275.96      308.19     31.58 o 
  -4   0   9      262.06      263.82     15.22 o 
  -3   0   9       44.83       50.81      3.66 o 
  -2   0   9     1106.97     1073.29     22.00 o 
  -1   0   9     1773.31     1902.99     33.17 o 
   0   0   9        2.23       19.93      3.06 o 
   1   0   9       53.43       58.78      4.24 o 
   2   0   9     1421.30     1471.88     36.05 o 
   3   0   9      203.02      163.59     14.19 o 
   4   0   9      149.40      163.26     24.72 o 
   5   0   9       47.70       41.77     20.23 o 
   6   0   9      171.17      158.33     26.42 o 
   7   0   9       40.00       13.75     18.59 o 
   8   0   9        3.88        2.02      4.61 o 
  -9   1   9        3.27        1.62      4.72 o 
  -8   1   9       46.03       18.85     14.25 o 
  -7   1   9       94.42      111.63     21.20 o 
  -6   1   9      412.45      425.38     51.55 o 
  -5   1   9      133.82      175.92     23.87 o 
  -4   1   9      113.33       99.67     11.60 o 
  -3   1   9       47.49       61.90      5.59 o 
  -2   1   9      688.47      768.82     16.45 o 
  -1   1   9      592.90      607.58     12.94 o 
   0   1   9     5566.84     5687.75    100.78 o 
   1   1   9      158.66      108.63      5.53 o 
   2   1   9     2167.10     2124.33     46.15 o 
   3   1   9       16.98       17.55      5.96 o 
   4   1   9      279.85      235.30     30.17 o 
   5   1   9      480.08      498.65     73.39 o 
   6   1   9       78.15       68.41     18.99 o 
   7   1   9       85.45       24.71     20.98 o 
   8   1   9       21.10       24.42     10.87 o 
  -9   2   9       11.73        4.07      5.17 o 
  -8   2   9      102.72       64.04     45.30 o 
  -7   2   9      165.06      150.51     20.57 o 
  -6   2   9       23.69       23.73     11.70 o 
  -5   2   9      275.59      322.52     27.68 o 
  -4   2   9      292.02      218.20     13.24 o 
  -3   2   9      102.28      125.54      7.76 o 
  -2   2   9     1082.15      997.53     23.31 o 
  -1   2   9     4964.65     4955.69     92.53 o 
   0   2   9     2893.97     2998.55     58.85 o 
   1   2   9     1077.12     1077.84     36.60 o 
   2   2   9     1514.36     1548.81     37.07 o 
   3   2   9       89.82       90.59     20.22 o 
   4   2   9        6.05       13.37     14.05 o 
   5   2   9       13.86       22.07     16.86 o 
   6   2   9      149.54      125.51     22.88 o 
   7   2   9      132.17       44.93     39.48 o 
   8   2   9      117.40      181.14     24.12 o 
  -9   3   9      144.51       92.50     30.69 o 
  -8   3   9       14.41        8.05      7.20 o 
  -7   3   9      541.89      589.39     55.70 o 
  -6   3   9     1199.94     1484.19    136.75 o 
  -5   3   9       12.60       25.19     11.25 o 
  -4   3   9       76.32       87.47      8.42 o 
  -3   3   9       27.60       22.92      4.45 o 
  -2   3   9      109.61      137.53      8.44 o 
  -1   3   9      389.10      361.38      9.64 o 
   0   3   9      237.56      265.92     29.46 o 
   1   3   9        5.41        1.88      2.30 o 
   2   3   9        0.45        1.42      2.74 o 
   3   3   9      145.83      114.21     19.49 o 
   4   3   9      992.21      977.39     77.26 o 
   5   3   9      148.10      148.95     30.79 o 
   6   3   9       13.50       19.96     14.30 o 
   7   3   9      114.01       85.56     59.31 o 
  -9   4   9       39.46        7.29      6.98 o 
  -8   4   9       80.28       60.10     45.31 o 
  -7   4   9      218.33      200.85     23.75 o 
  -6   4   9       61.11       86.81     18.21 o 
  -5   4   9       21.73       17.90      7.00 o 
  -4   4   9      358.90      387.46     22.36 o 
  -3   4   9       28.64       17.38      4.91 o 
  -2   4   9      479.90      601.83     34.37 o 
  -1   4   9       32.02       20.87      4.24 o 
   0   4   9       23.62       21.45      3.14 o 
   1   4   9      112.61      101.62      7.93 o 
   2   4   9      151.62      150.43     12.88 o 
   3   4   9       23.75       36.28     13.43 o 
   4   4   9     1844.55     1842.85    105.11 o 
   5   4   9       87.27       71.26     31.97 o 
   6   4   9        1.82       -1.15      6.25 o 
   7   4   9      152.23      164.49     48.86 o 
  -9   5   9      119.58      125.90     18.13 o 
  -8   5   9       18.92        7.59      7.31 o 
  -7   5   9      126.01       83.49     69.96 o 
  -6   5   9        3.50       10.93     11.79 o 
  -5   5   9     1952.19     2199.23    139.48 o 
  -4   5   9       43.67       54.06      8.96 o 
  -3   5   9       52.48       42.78      8.36 o 
  -2   5   9      423.56      340.51     19.42 o 
  -1   5   9        3.06        2.40      2.39 o 
   0   5   9       96.26       88.76     14.07 o 
   1   5   9        3.81        1.43      2.84 o 
   2   5   9      187.28      207.76     32.68 o 
   3   5   9      157.93      123.98     24.35 o 
   4   5   9      266.71      275.16     32.30 o 
   5   5   9      286.53      275.88     48.26 o 
   6   5   9       43.43       44.88     13.76 o 
   7   5   9       49.49       45.62     15.92 o 
  -9   6   9       21.49        3.76      6.42 o 
  -8   6   9       18.71       19.18      8.76 o 
  -7   6   9        2.75        4.14     11.49 o 
  -6   6   9      272.12      302.14     22.48 o 
  -5   6   9      292.05      288.99     21.79 o 
  -4   6   9      459.36      577.73     74.92 o 
  -3   6   9       90.07      102.91     12.68 o 
  -2   6   9      736.84      749.18     29.32 o 
  -1   6   9      441.22      496.85     39.38 o 
   0   6   9     1416.72     1318.28     66.26 o 
   1   6   9      650.85      698.08     41.42 o 
   2   6   9      254.16      218.79     19.27 o 
   3   6   9        0.90       -1.02      6.01 o 
   4   6   9        1.89        8.59     12.83 o 
   5   6   9        7.21       10.08     10.71 o 
   6   6   9       43.47       36.58     11.86 o 
  -8   7   9       54.84       32.17     14.16 o 
  -7   7   9       10.75        4.82      7.00 o 
  -6   7   9       60.69       95.90     13.84 o 
  -5   7   9        3.76        2.86      5.48 o 
  -4   7   9      560.97      616.54     37.44 o 
  -3   7   9        0.13        4.71      7.75 o 
  -2   7   9      605.55      647.32     32.37 o 
  -1   7   9      243.07      224.63     25.50 o 
   0   7   9     1340.95     1244.97     71.58 o 
   1   7   9       41.60       40.34     13.21 o 
   2   7   9      912.56      916.78     42.65 o 
   3   7   9        4.14        5.67      5.94 o 
   4   7   9        3.07        8.18     10.19 o 
   5   7   9       25.89       29.73     12.17 o 
   6   7   9      469.51      448.10    109.26 o 
  -8   8   9        0.30        1.68      3.92 o 
  -7   8   9        6.70        6.89      7.30 o 
  -6   8   9       11.43        6.44      6.09 o 
  -5   8   9      221.44      215.47     19.72 o 
  -4   8   9       33.07       24.56      9.07 o 
  -3   8   9       56.73       34.93      9.35 o 
  -2   8   9      117.46       87.06     21.43 o 
  -1   8   9      612.98      673.34     46.27 o 
   0   8   9      518.22      567.59     47.84 o 
   1   8   9       46.49       34.62     12.51 o 
   2   8   9       11.37        9.60     10.23 o 
   3   8   9      136.61      110.51     25.85 o 
   4   8   9        0.71       -6.23      8.86 o 
   5   8   9       65.44       33.25     10.98 o 
   6   8   9        3.26       -0.38      4.24 o 
  -8   9   9        0.05        0.24      8.95 o 
  -7   9   9      178.94      170.67     15.29 o 
  -6   9   9       12.81        6.91      6.89 o 
  -5   9   9       37.33       24.50     10.35 o 
  -4   9   9      427.04      472.24     31.44 o 
  -3   9   9        1.12       -0.91      3.80 o 
  -2   9   9      459.52      490.97     46.80 o 
  -1   9   9        1.72        5.88      9.29 o 
   0   9   9      754.60      780.40     66.64 o 
   1   9   9      516.13      493.28     32.85 o 
   2   9   9        1.40        2.39      7.36 o 
   3   9   9      305.56      309.72     33.06 o 
   4   9   9       36.02       13.77      8.46 o 
   5   9   9       67.54       44.06      9.98 o 
  -8  10   9        7.29       10.94      8.72 o 
  -7  10   9       84.04       87.82     20.51 o 
  -6  10   9       94.92      105.93     13.17 o 
  -5  10   9      297.80      313.14     22.86 o 
  -4  10   9      200.75      205.00     24.70 o 
  -3  10   9      115.21       93.69     18.35 o 
  -2  10   9       37.95       86.41     35.67 o 
  -1  10   9      135.07      160.11     20.93 o 
   0  10   9       28.74       38.27     13.35 o 
   1  10   9       23.90       39.76     14.93 o 
   2  10   9      158.53      165.29     19.54 o 
   3  10   9       93.72       60.35     18.74 o 
   4  10   9       32.49       25.11     16.52 o 
  -7  11   9       45.20       49.80     13.48 o 
  -6  11   9        0.17        2.03      4.17 o 
  -5  11   9      165.47      147.05     13.12 o 
  -4  11   9       11.36        5.23      6.88 o 
  -3  11   9      549.79      546.57     44.45 o 
  -2  11   9       78.42       73.72     15.71 o 
  -1  11   9      180.98      192.77     27.56 o 
   0  11   9     1766.57     1868.48     82.73 o 
   1  11   9        3.44       -2.79      6.29 o 
   2  11   9        0.48        0.22      4.22 o 
   3  11   9        0.08        0.99      4.93 o 
   4  11   9       80.12       21.38     22.26 o 
  -7  12   9        3.52        7.95      6.65 o 
  -6  12   9        0.32        1.00      5.54 o 
  -5  12   9      154.92      152.73     13.95 o 
  -4  12   9      141.72      143.76     20.00 o 
  -3  12   9      142.86      150.93     22.20 o 
  -2  12   9        0.90        3.42      7.57 o 
  -1  12   9      239.84      229.14     32.69 o 
   0  12   9      340.09      377.90     36.69 o 
   1  12   9       95.80      124.60     17.15 o 
   2  12   9      300.11      366.68     30.80 o 
   3  12   9      148.47      195.07     43.13 o 
  -6  13   9       37.99       27.52      5.70 o 
  -5  13   9       60.20       31.35     11.06 o 
  -4  13   9       42.34       22.81     11.94 o 
  -3  13   9      207.43      248.65     23.54 o 
  -2  13   9      460.91      508.72     37.40 o 
  -1  13   9        0.92        1.64      5.59 o 
   0  13   9        4.58        6.37      9.05 o 
   1  13   9       47.77       35.67     10.50 o 
   2  13   9      100.39      103.17     19.32 o 
  -5  14   9      108.48       95.84     14.50 o 
  -4  14   9       83.53       86.39     14.07 o 
  -3  14   9       62.67       67.52     16.35 o 
  -2  14   9       32.45       27.37     11.56 o 
  -1  14   9        3.83        5.95      7.78 o 
   0  14   9       32.93       52.50     11.99 o 
   1  14   9        5.71        1.17      4.95 o 
   2  14   9      190.43      251.15     73.97 o 
  -4  15   9       65.61       46.90      9.17 o 
  -3  15   9      117.28      118.13     17.25 o 
  -2  15   9        9.33        6.80      6.76 o 
  -1  15   9        8.51        7.09      6.51 o 
   0  15   9        2.00        3.37      5.74 o 
  -1 -22  10       79.60       89.39     22.56 o 
   0 -22  10        0.03       -0.58      7.29 o 
   1 -22  10       56.33       38.96     18.21 o 
   2 -22  10        3.28        2.58      7.99 o 
  -2 -21  10       10.59       -0.01      4.37 o 
  -1 -21  10       57.89        1.12      8.75 o 
   0 -21  10       38.10       44.26     20.25 o 
   1 -21  10       64.13       49.15     23.35 o 
   2 -21  10        8.96        1.08      7.78 o 
   3 -21  10        4.85        1.81      3.75 o 
   4 -21  10       13.37       13.58      7.94 o 
  -3 -20  10        7.29        2.71      3.95 o 
  -2 -20  10        6.02        4.18      5.47 o 
  -1 -20  10      248.41      325.88     45.61 o 
   0 -20  10      622.90      626.16     97.52 o 
   1 -20  10      399.37      454.14     89.27 o 
   2 -20  10       16.01       19.59     16.19 o 
   3 -20  10       61.79       47.59     11.43 o 
   4 -20  10      181.18      198.24     26.95 o 
   5 -20  10      114.00      145.57     21.54 o 
  -4 -19  10       66.28       57.58     18.27 o 
  -3 -19  10       16.01        8.88      5.66 o 
  -2 -19  10        0.45        0.01      3.49 o 
  -1 -19  10       19.78       16.66     16.68 o 
   0 -19  10      318.31      267.56     46.23 o 
   1 -19  10       61.98       68.67     28.37 o 
   2 -19  10      107.58      114.40     18.53 o 
   3 -19  10      251.41      240.95     24.38 o 
   4 -19  10        0.62        2.04      8.32 o 
   5 -19  10       14.69       13.03      5.80 o 
   6 -19  10       26.81       42.29     14.53 o 
  -5 -18  10      268.23      323.57     50.62 o 
  -4 -18  10        2.72        5.26      6.59 o 
  -3 -18  10        6.69       12.69      6.83 o 
  -2 -18  10        3.06        6.23      6.62 o 
  -1 -18  10        0.78        1.29      6.35 o 
   0 -18  10      176.46      249.02     71.12 o 
   1 -18  10      125.59      164.22     61.25 o 
   2 -18  10      105.88       85.63     60.80 o 
   3 -18  10      345.72      304.44     28.24 o 
   4 -18  10       28.27       46.58     10.14 o 
   5 -18  10      242.01      221.18     18.78 o 
   6 -18  10       22.93       28.39      7.89 o 
  -5 -17  10        0.13        1.76      4.94 o 
  -4 -17  10        0.15        0.08      4.47 o 
  -3 -17  10      710.06      714.24     40.62 o 
  -2 -17  10       48.67       47.84     11.81 o 
  -1 -17  10       75.00       71.78     12.46 o 
   0 -17  10       12.38        4.95      7.29 o 
   1 -17  10      514.64      504.97     39.34 o 
   2 -17  10       75.80       98.86     19.58 o 
   3 -17  10      519.14      564.57     41.15 o 
   4 -17  10      472.37      465.36     31.40 o 
   5 -17  10       22.41       20.61     10.01 o 
   6 -17  10      150.73      163.62     17.65 o 
   7 -17  10       74.87      122.44     12.65 o 
  -6 -16  10       16.64       34.18     10.63 o 
  -5 -16  10       26.14       39.94     12.44 o 
  -4 -16  10      108.73      139.67     25.46 o 
  -3 -16  10       88.03       84.28     18.69 o 
  -2 -16  10       73.21       87.11     13.80 o 
  -1 -16  10      262.31      238.05     19.37 o 
   0 -16  10      252.97      197.88     30.19 o 
   1 -16  10        0.78        1.21      7.71 o 
   2 -16  10      174.97      190.37     25.28 o 
   3 -16  10        1.13        0.83      5.89 o 
   4 -16  10       38.26       63.98     15.05 o 
   5 -16  10      568.16      575.48     46.08 o 
   6 -16  10       37.57       52.32     12.13 o 
   7 -16  10       34.81       25.45      8.42 o 
  -6 -15  10      119.51      153.07     18.05 o 
  -5 -15  10        3.48        6.06      8.15 o 
  -4 -15  10      259.28      298.78     32.85 o 
  -3 -15  10      105.61      105.04     15.47 o 
  -2 -15  10      667.90      652.36     38.28 o 
  -1 -15  10        0.13        3.82      5.27 o 
   0 -15  10      544.61      560.86     34.51 o 
   1 -15  10       83.07       66.05     13.55 o 
   2 -15  10      525.90      550.38     41.72 o 
   3 -15  10      190.18      155.34     17.21 o 
   4 -15  10       37.16       38.59     12.46 o 
   5 -15  10       41.63       48.39     14.07 o 
   6 -15  10       12.90       11.82      8.70 o 
   7 -15  10        9.18       20.26     10.30 o 
  -7 -14  10        5.48        7.91      6.79 o 
  -6 -14  10        7.38        9.19      8.27 o 
  -5 -14  10      155.50      191.44     24.82 o 
  -4 -14  10      107.25       70.89     66.45 o 
  -3 -14  10      195.53      218.73     34.39 o 
  -2 -14  10      108.34      134.58     15.53 o 
  -1 -14  10        9.20       11.31      5.49 o 
   0 -14  10      255.96      307.81     27.56 o 
   1 -14  10      189.82      234.26     21.15 o 
   2 -14  10      110.72      159.10     18.26 o 
   3 -14  10        1.95        0.08      4.31 o 
   4 -14  10      300.41      324.72     38.02 o 
   5 -14  10      198.29      247.51     42.67 o 
   6 -14  10        9.95       25.41     12.75 o 
   7 -14  10      101.02      167.18     24.09 o 
  -7 -13  10       15.94       12.83      8.58 o 
  -6 -13  10       82.73      126.42     20.38 o 
  -5 -13  10      147.91      131.13     22.24 o 
  -4 -13  10      596.69      650.19     46.13 o 
  -3 -13  10       12.69        5.98      6.51 o 
  -2 -13  10       50.54       29.04      8.87 o 
  -1 -13  10      679.02      777.78     28.50 o 
   0 -13  10      177.96      186.23     17.12 o 
   1 -13  10      415.54      364.42     32.07 o 
   2 -13  10       64.56       62.99     11.13 o 
   3 -13  10      368.57      449.49     23.41 o 
   4 -13  10      169.42      185.41     27.13 o 
   5 -13  10       64.22       51.29     15.71 o 
   6 -13  10      109.29      139.58     31.09 o 
   7 -13  10       88.07       79.08     32.68 o 
  -7 -12  10        0.49       -3.13      7.20 o 
  -6 -12  10        8.44        9.60      9.65 o 
  -5 -12  10       64.16       91.70     19.98 o 
  -4 -12  10     1861.45     2068.43    179.98 o 
  -3 -12  10       63.84       39.30     12.75 o 
  -2 -12  10       16.86        8.42      5.47 o 
  -1 -12  10       23.10       36.01      6.03 o 
   0 -12  10      255.27      261.96     23.17 o 
   1 -12  10       78.82       74.72     13.41 o 
   2 -12  10      163.00      162.87     10.81 o 
   3 -12  10      295.71      306.44     22.13 o 
   4 -12  10      103.78      137.02     33.44 o 
   5 -12  10      413.34      385.89     52.32 o 
   6 -12  10      248.10      238.77     27.69 o 
   7 -12  10      203.57      253.25     70.07 o 
  -8 -11  10        0.24       -1.52      4.30 o 
  -7 -11  10       63.58       68.11     15.61 o 
  -6 -11  10        4.88        5.53     10.68 o 
  -5 -11  10      178.93      165.18     25.31 o 
  -4 -11  10      132.95      112.96     14.33 o 
  -3 -11  10       84.64       66.91     11.80 o 
  -2 -11  10      364.11      333.44     16.10 o 
  -1 -11  10       17.34        8.56      3.29 o 
   0 -11  10     3013.07     2918.36     87.93 o 
   1 -11  10      474.33      582.66     27.11 o 
   2 -11  10       32.70       21.62      5.01 o 
   3 -11  10     1107.63     1046.57     35.53 o 
   4 -11  10       38.05      124.63     48.84 o 
   5 -11  10     1023.52      918.75     82.23 o 
   6 -11  10        5.63        3.18      7.32 o 
   7 -11  10       11.78       14.85     11.61 o 
   8 -11  10        5.65        3.28     15.03 o 
  -8 -10  10        1.37        4.38      6.59 o 
  -7 -10  10       13.19       17.86     10.41 o 
  -6 -10  10       32.11       29.58     13.44 o 
  -5 -10  10       40.52       39.76     15.06 o 
  -4 -10  10        1.32        4.57      5.68 o 
  -3 -10  10      418.55      383.86     19.09 o 
  -2 -10  10      741.45      696.91     21.15 o 
  -1 -10  10      148.80      194.36      9.25 o 
   0 -10  10      261.17      239.45     11.91 o 
   1 -10  10      469.86      529.86     17.50 o 
   2 -10  10      159.91      212.19     10.07 o 
   3 -10  10        1.44        2.13      3.75 o 
   4 -10  10      135.25      133.72     14.10 o 
   5 -10  10      485.18      454.93     28.15 o 
   6 -10  10        5.73       14.96     13.78 o 
   7 -10  10        8.71        9.08      8.08 o 
   8 -10  10      139.62      151.16     26.58 o 
  -8  -9  10        8.13        9.35      8.46 o 
  -7  -9  10        0.12       -0.27      4.83 o 
  -6  -9  10      122.16      140.21     28.96 o 
  -5  -9  10       15.87       13.71     11.06 o 
  -4  -9  10      456.78      440.62     29.25 o 
  -3  -9  10       54.72       72.30     10.18 o 
  -2  -9  10     1680.56     1715.84     42.88 o 
  -1  -9  10     2673.79     2762.82     57.58 o 
   0  -9  10     1321.23     1246.10     36.84 o 
   1  -9  10     1558.35     1675.92     36.44 o 
   2  -9  10      479.00      516.31     17.74 o 
   3  -9  10      266.89      279.28     12.23 o 
   4  -9  10       26.54        9.41      7.06 o 
   5  -9  10      205.59      186.12     16.99 o 
   6  -9  10      225.97      176.44     21.30 o 
   7  -9  10        9.96       14.31     15.27 o 
   8  -9  10       19.08       24.24     14.10 o 
  -8  -8  10       68.27       80.92     42.99 o 
  -7  -8  10       20.92       28.51     11.97 o 
  -6  -8  10      680.91      688.78     79.88 o 
  -5  -8  10      496.72      479.00     46.31 o 
  -4  -8  10       48.83       35.11      8.73 o 
  -3  -8  10      154.94      115.97      9.09 o 
  -2  -8  10     2694.68     2685.87     63.79 o 
  -1  -8  10       27.51       19.94      4.25 o 
   0  -8  10        8.26        7.68      2.31 o 
   1  -8  10       57.26       67.55      5.57 o 
   2  -8  10       82.48      104.97      7.48 o 
   3  -8  10      537.55      489.12     19.84 o 
   4  -8  10       21.12       19.54      8.78 o 
   5  -8  10      191.26      167.85     17.98 o 
   6  -8  10       38.87       45.54     10.23 o 
   7  -8  10      131.92      149.14     33.21 o 
   8  -8  10       18.03       10.11     19.55 o 
  -8  -7  10       25.12       19.43     11.03 o 
  -7  -7  10       17.35       16.90     10.11 o 
  -6  -7  10       56.38       74.05     17.32 o 
  -5  -7  10       34.37       23.65     16.95 o 
  -4  -7  10     1516.05     1495.83     52.02 o 
  -3  -7  10        6.32       15.13      4.28 o 
  -2  -7  10     1845.43     1878.79     46.99 o 
  -1  -7  10       39.66       83.97      6.35 o 
   0  -7  10      166.30      169.38      6.24 o 
   1  -7  10     3903.89     3986.09     77.59 o 
   2  -7  10      598.55      677.51     20.59 o 
   3  -7  10      564.54      559.26     21.15 o 
   4  -7  10      204.39      258.39     24.21 o 
   5  -7  10        0.91        4.67      5.74 o 
   6  -7  10        1.85        4.27      8.37 o 
   7  -7  10      223.83      225.08     37.86 o 
   8  -7  10        1.40        2.97      8.78 o 
  -9  -6  10        1.30        5.03      5.96 o 
  -8  -6  10      223.04      267.18     32.91 o 
  -7  -6  10      228.02      267.91     72.75 o 
  -6  -6  10       75.49       84.80     17.51 o 
  -5  -6  10        5.29        5.76      5.80 o 
  -4  -6  10       36.81       34.13      5.48 o 
  -3  -6  10      225.82      223.12      9.94 o 
  -2  -6  10     2782.88     2959.12     67.25 o 
  -1  -6  10      323.90      437.43     11.97 o 
   0  -6  10      373.82      276.61      8.93 o 
   1  -6  10      771.01      940.25     21.20 o 
   2  -6  10      237.26      177.25      8.27 o 
   3  -6  10       63.71       62.94      6.05 o 
   4  -6  10      269.38      268.53     24.55 o 
   5  -6  10      227.64      198.96     19.16 o 
   6  -6  10      207.61      204.42     31.64 o 
   7  -6  10      398.56      420.99     32.31 o 
   8  -6  10       20.82        2.54      8.35 o 
  -9  -5  10       43.55       37.31     10.83 o 
  -8  -5  10      216.54      259.72     51.39 o 
  -7  -5  10        3.65        6.21     19.81 o 
  -6  -5  10        3.26        2.24      4.22 o 
  -5  -5  10      111.07      133.75     15.11 o 
  -4  -5  10      417.40      398.96     15.60 o 
  -3  -5  10      117.04      103.09      6.61 o 
  -2  -5  10     1886.03     2147.36     81.45 o 
  -1  -5  10      102.92      143.77      8.74 o 
   0  -5  10      697.89      678.02     14.27 o 
   1  -5  10      588.24      665.00     16.25 o 
   2  -5  10     4159.13     4192.69    138.38 o 
   3  -5  10     1200.57     1066.15     46.99 o 
   4  -5  10      128.64      149.67     18.83 o 
   5  -5  10        1.16        4.22      7.74 o 
   6  -5  10       10.09        3.49      7.25 o 
   7  -5  10      576.72      578.89     39.80 o 
   8  -5  10        9.41       10.38     11.11 o 
  -9  -4  10       37.31       17.10      9.21 o 
  -8  -4  10        4.98        5.18      9.40 o 
  -7  -4  10      104.95      154.11     31.57 o 
  -6  -4  10        3.73        2.96      4.60 o 
  -5  -4  10       66.56       71.64     26.25 o 
  -4  -4  10      637.01      661.91     21.27 o 
  -3  -4  10      143.12      123.25      7.99 o 
  -2  -4  10     2105.77     2075.55    101.67 o 
  -1  -4  10     2367.46     2541.80     56.22 o 
   0  -4  10     2233.84     2425.95     50.28 o 
   1  -4  10        1.51        5.26      1.26 o 
   2  -4  10     1492.57     1385.44     36.28 o 
   3  -4  10       10.59       14.31      3.53 o 
   4  -4  10      467.61      444.71     38.02 o 
   5  -4  10      402.17      492.32     39.87 o 
   6  -4  10       49.03       31.52     13.43 o 
   7  -4  10       29.31       28.34     18.72 o 
   8  -4  10       91.36       98.27     13.17 o 
  -9  -3  10       97.93      101.69     16.42 o 
  -8  -3  10       30.51       25.98     14.46 o 
  -7  -3  10       45.97       22.64      8.78 o 
  -6  -3  10      624.35      699.50     42.15 o 
  -5  -3  10       75.02       95.89      9.68 o 
  -4  -3  10     2485.48     2729.33    165.35 o 
  -3  -3  10       33.26       34.99      4.77 o 
  -2  -3  10     1516.74     1482.26     49.39 o 
  -1  -3  10     2039.85     2100.62     39.20 o 
   0  -3  10     1410.64     1355.96     24.17 o 
   1  -3  10      761.69      875.13     19.20 o 
   2  -3  10     2124.94     2190.34     55.52 o 
   3  -3  10      536.94      510.41     25.47 o 
   4  -3  10       53.34       91.01     18.82 o 
   5  -3  10      552.84      576.02     54.27 o 
   6  -3  10       76.02       84.09     20.00 o 
   7  -3  10      672.65      723.93     47.50 o 
   8  -3  10       50.12       49.97     12.36 o 
  -9  -2  10       15.93       12.70      8.19 o 
  -8  -2  10        4.86       -2.74      8.58 o 
  -7  -2  10       95.51      108.06     24.81 o 
  -6  -2  10      554.11      558.53     42.17 o 
  -5  -2  10        1.35        1.11      6.37 o 
  -4  -2  10     4259.72     4577.39    214.97 o 
  -3  -2  10       36.24       45.98      4.32 o 
  -2  -2  10       39.93       43.48      4.10 o 
  -1  -2  10     3796.90     3875.68     70.10 o 
   0  -2  10     1081.92      874.22     15.66 o 
   1  -2  10      138.55      165.37      6.10 o 
   2  -2  10     1212.01     1326.42     33.50 o 
   3  -2  10      705.85      706.80     53.55 o 
   4  -2  10      369.59      321.92     37.89 o 
   5  -2  10      186.72      207.36     28.93 o 
   6  -2  10       39.23       23.38     28.37 o 
   7  -2  10       23.37       19.33     11.06 o 
   8  -2  10      133.77      120.07     14.69 o 
  -9  -1  10       15.90       14.82     14.04 o 
  -8  -1  10      104.18      109.92     44.30 o 
  -7  -1  10      151.86      154.23     19.89 o 
  -6  -1  10      193.17      221.24     25.79 o 
  -5  -1  10       15.39       12.50      8.62 o 
  -4  -1  10      144.48      144.55     10.27 o 
  -3  -1  10      451.38      506.94     16.65 o 
  -2  -1  10     2389.91     2640.53     53.95 o 
  -1  -1  10     4836.32     4754.72     88.79 o 
   0  -1  10      685.84      583.15     12.99 o 
   1  -1  10       32.97       37.09      3.71 o 
   2  -1  10     1806.68     1798.53     51.71 o 
   3  -1  10      600.31      517.31     63.50 o 
   4  -1  10      295.27      270.86     30.66 o 
   5  -1  10      161.39      145.98     25.76 o 
   6  -1  10        2.85        1.27      6.86 o 
   7  -1  10       91.33      112.15     22.93 o 
   8  -1  10        2.87        0.93      3.98 o 
  -9   0  10       28.81       20.23      9.07 o 
  -8   0  10       15.10        2.70      5.33 o 
  -7   0  10      198.00      256.16     30.91 o 
  -6   0  10      857.35      996.73     58.13 o 
  -5   0  10      493.68      527.74     35.90 o 
  -4   0  10      229.90      202.02     17.79 o 
  -3   0  10      408.97      374.89     13.92 o 
  -2   0  10      102.36       94.53      6.92 o 
  -1   0  10      107.87       66.85     10.21 o 
   0   0  10     2792.70     2952.80     49.30 o 
   1   0  10      486.41      455.25     11.89 o 
   2   0  10       23.21       18.64      6.30 o 
   3   0  10      476.27      452.06     35.75 o 
   4   0  10       39.54       54.36     16.72 o 
   5   0  10       80.75       83.54     20.93 o 
   6   0  10       28.35       19.02     12.69 o 
   7   0  10        4.73        3.47      6.88 o 
   8   0  10        8.84        5.51      6.13 o 
  -9   1  10       21.64       17.80      8.26 o 
  -8   1  10        4.74        0.78      4.77 o 
  -7   1  10       64.89       90.04     18.28 o 
  -6   1  10      447.79      467.44     37.56 o 
  -5   1  10      116.07      108.71     20.56 o 
  -4   1  10       41.29       48.26      7.59 o 
  -3   1  10      664.58      653.41     17.65 o 
  -2   1  10      632.86      710.61     17.36 o 
  -1   1  10       15.34       16.71      3.02 o 
   0   1  10     1592.68     1545.73     29.16 o 
   1   1  10       17.95       16.97      2.99 o 
   2   1  10       33.22       32.19      6.17 o 
   3   1  10      378.56      379.29     33.42 o 
   4   1  10      204.66      186.57     26.96 o 
   5   1  10     1252.94     1323.80     88.23 o 
   6   1  10       79.91       91.77     20.61 o 
   7   1  10      155.96      164.78     24.39 o 
  -9   2  10      205.48      125.20     16.77 o 
  -8   2  10       11.24        4.82      7.00 o 
  -7   2  10       39.75       26.50     11.69 o 
  -6   2  10      330.03      365.91     33.79 o 
  -5   2  10        6.66       12.09     11.74 o 
  -4   2  10      234.36      262.64     16.53 o 
  -3   2  10       34.93       32.81      5.33 o 
  -2   2  10      399.57      355.07     13.53 o 
  -1   2  10       56.01       63.60      4.29 o 
   0   2  10      425.82      362.98     11.01 o 
   1   2  10       47.26       44.39      5.16 o 
   2   2  10     1522.80     1437.90     46.47 o 
   3   2  10      245.14      233.17     33.60 o 
   4   2  10      108.57      126.79     23.35 o 
   5   2  10       12.54       13.09     12.09 o 
   6   2  10       14.64        9.72     10.03 o 
   7   2  10       12.93       16.02      9.04 o 
  -9   3  10        0.33        0.92      2.63 o 
  -8   3  10       42.22       17.33     15.38 o 
  -7   3  10      326.94      351.06     31.23 o 
  -6   3  10      104.86      106.80     19.84 o 
  -5   3  10       76.40       84.93     22.06 o 
  -4   3  10      630.88      639.49     27.46 o 
  -3   3  10       50.10       80.53     30.34 o 
  -2   3  10      569.89      554.28     17.03 o 
  -1   3  10       33.95       25.36      4.21 o 
   0   3  10      529.85      475.64     23.35 o 
   1   3  10       57.39       53.80      6.53 o 
   2   3  10      178.03      170.20     17.58 o 
   3   3  10      346.91      328.77     48.61 o 
   4   3  10      691.68      696.98     61.73 o 
   5   3  10       46.61       34.99     17.29 o 
   6   3  10        2.13        9.05      9.37 o 
   7   3  10       21.80       15.62      8.45 o 
  -9   4  10       58.45       21.64      9.63 o 
  -8   4  10      152.60      134.56     25.46 o 
  -7   4  10      486.31      553.30     67.19 o 
  -6   4  10      167.79      181.10     24.10 o 
  -5   4  10       35.00       36.22     17.37 o 
  -4   4  10      766.23      747.40     31.57 o 
  -3   4  10        8.78       19.57      7.02 o 
  -2   4  10     5861.75     5827.37    163.28 o 
  -1   4  10      183.67      177.57      9.22 o 
   0   4  10       11.14       26.80      8.57 o 
   1   4  10       22.74       26.60      5.37 o 
   2   4  10      441.59      429.24     22.54 o 
   3   4  10      851.23      743.53     69.79 o 
   4   4  10      202.06      148.74     27.74 o 
   5   4  10       10.28       -1.30      8.71 o 
   6   4  10        4.76        4.37      7.21 o 
   7   4  10       39.60       32.68      9.25 o 
  -9   5  10       14.68       -1.24      4.90 o 
  -8   5  10       90.00      103.58     28.46 o 
  -7   5  10       15.72       13.32     11.24 o 
  -6   5  10      234.88      263.40     33.08 o 
  -5   5  10      337.71      336.10     28.84 o 
  -4   5  10        2.15        9.92      6.57 o 
  -3   5  10      319.07      309.10     17.88 o 
  -2   5  10     1304.29     1376.53     45.16 o 
  -1   5  10       49.22       31.43     11.26 o 
   0   5  10      613.49      726.74     42.97 o 
   1   5  10        1.67        3.43      3.85 o 
   2   5  10       13.99       48.08     22.07 o 
   3   5  10        0.53        5.03      7.86 o 
   4   5  10       58.56       34.77     16.00 o 
   5   5  10       58.96       49.30     15.31 o 
   6   5  10        1.86        1.64      5.53 o 
  -8   6  10       28.10       25.69     10.05 o 
  -7   6  10       62.22       78.11     21.65 o 
  -6   6  10      287.96      350.81     35.24 o 
  -5   6  10        6.30        3.87      6.54 o 
  -4   6  10        0.57       90.72     60.48 o 
  -3   6  10      413.87      362.87     21.65 o 
  -2   6  10        7.16        6.04      6.27 o 
  -1   6  10       23.28       20.22     10.54 o 
   0   6  10      661.18      666.43     43.15 o 
   1   6  10      299.37      315.16     23.30 o 
   2   6  10       36.24       45.08     13.37 o 
   3   6  10      144.43       70.65     17.74 o 
   4   6  10      215.75      146.00     45.80 o 
   5   6  10      258.51      256.69     27.97 o 
   6   6  10        0.73        0.88      6.58 o 
  -8   7  10       34.25       41.41      9.49 o 
  -7   7  10        7.69        2.54      5.99 o 
  -6   7  10        1.18        5.80      7.05 o 
  -5   7  10       41.43       46.05     12.72 o 
  -4   7  10      529.63      579.87     35.60 o 
  -3   7  10      156.36      160.97     14.98 o 
  -2   7  10        3.60        6.17     10.27 o 
  -1   7  10       34.73       30.64     12.97 o 
   0   7  10      483.16      478.86     38.87 o 
   1   7  10      639.80      717.30     46.84 o 
   2   7  10     3665.56     3992.58    153.34 o 
   3   7  10      294.10      139.73     67.97 o 
   4   7  10       21.51       27.71     12.77 o 
   5   7  10       39.07       33.99     11.36 o 
   6   7  10        7.48        4.09      6.52 o 
  -8   8  10        4.44        6.72      4.88 o 
  -7   8  10       47.91       39.53     30.38 o 
  -6   8  10       39.86       25.98      8.60 o 
  -5   8  10      139.32      136.85     16.13 o 
  -4   8  10       58.35       52.13     11.47 o 
  -3   8  10      214.75      210.42     19.58 o 
  -2   8  10      349.85      369.83     35.66 o 
  -1   8  10      564.30      543.43     42.73 o 
   0   8  10       30.22       21.14     13.09 o 
   1   8  10      367.82      340.95     64.87 o 
   2   8  10      644.42      656.91     48.22 o 
   3   8  10       97.11       88.46     33.13 o 
   4   8  10      184.70      150.86     39.08 o 
   5   8  10        2.16       -2.87      5.28 o 
  -8   9  10       58.95       88.70     16.82 o 
  -7   9  10        1.59        0.15      4.23 o 
  -6   9  10       13.04       12.30      6.66 o 
  -5   9  10      271.19      248.80     19.78 o 
  -4   9  10     1015.39     1037.00     42.22 o 
  -3   9  10      213.79      174.46     29.24 o 
  -2   9  10      680.65      696.43     50.70 o 
  -1   9  10       37.88      317.08    205.29 o 
   0   9  10      102.55       89.04     20.84 o 
   1   9  10        3.90        4.89      8.80 o 
   2   9  10       61.52       78.89     15.92 o 
   3   9  10       34.64       24.85     20.92 o 
   4   9  10      217.70      126.75     58.87 o 
   5   9  10        1.85       -0.52      8.40 o 
  -7  10  10        9.81        4.45      6.43 o 
  -6  10  10       15.12       15.23      6.67 o 
  -5  10  10        1.05        0.71      2.97 o 
  -4  10  10      230.01      257.47     22.12 o 
  -3  10  10       56.34       46.08     19.41 o 
  -2  10  10      890.81      875.06     58.12 o 
  -1  10  10       28.26       31.20     19.36 o 
   0  10  10     2104.53     2040.75    109.42 o 
   1  10  10      224.41      211.47     26.98 o 
   2  10  10       31.47       22.76      9.15 o 
   3  10  10       10.48        7.66      7.11 o 
   4  10  10      258.62      245.87     56.80 o 
  -7  11  10       64.46       47.86     13.40 o 
  -6  11  10       95.18       82.67     11.41 o 
  -5  11  10       71.11       40.55      9.08 o 
  -4  11  10        1.92       -2.54      6.56 o 
  -3  11  10      790.49      863.51     47.34 o 
  -2  11  10        6.65        4.71      7.16 o 
  -1  11  10       18.62       13.03      9.75 o 
   0  11  10        1.52        3.03      8.20 o 
   1  11  10      239.30      224.39     22.89 o 
   2  11  10        3.62        4.91      5.78 o 
   3  11  10       26.69       15.50      8.23 o 
  -6  12  10       60.49       41.47     20.64 o 
  -5  12  10      108.09      102.93     21.58 o 
  -4  12  10      235.38      250.19     21.74 o 
  -3  12  10      173.01      175.49     20.38 o 
  -2  12  10      107.20      146.38     20.24 o 
  -1  12  10      174.32      197.58     22.16 o 
   0  12  10       82.56      113.06     20.38 o 
   1  12  10       18.24       10.40     10.44 o 
   2  12  10       44.54      102.67     65.08 o 
   3  12  10        6.97        6.68      9.98 o 
  -5  13  10       61.64       53.19     14.16 o 
  -4  13  10       12.90       10.41      6.91 o 
  -3  13  10      122.56      160.69     24.44 o 
  -2  13  10        9.92       10.19      9.17 o 
  -1  13  10       27.30       36.67     12.52 o 
   0  13  10      170.37      225.09     20.59 o 
   1  13  10        6.25        0.27      3.72 o 
   2  13  10        4.41        2.76      4.97 o 
  -5  14  10      141.87      166.80     22.07 o 
  -4  14  10        8.58        5.05      5.30 o 
  -3  14  10       48.81       43.70     12.80 o 
  -2  14  10      725.12      777.15     49.71 o 
  -1  14  10        1.03        0.78      5.13 o 
   0  14  10       32.52       22.65     10.86 o 
   1  14  10        6.48        3.56      4.24 o 
  -3  15  10       99.71      105.66     14.08 o 
  -2  15  10      124.29      154.93     15.92 o 
  -1  15  10       32.76       34.70     10.56 o 
  -1 -22  11      177.52      223.16     32.49 o 
   0 -22  11       25.43        7.37     19.51 o 
   1 -22  11      117.28       83.10     37.59 o 
   2 -22  11        0.02       -0.04      4.71 o 
  -2 -21  11       50.51       -0.16      8.96 o 
  -1 -21  11      190.01      230.10     37.97 o 
   0 -21  11       10.51        0.94      8.20 o 
   1 -21  11      227.82      213.72     38.58 o 
   2 -21  11        0.07        0.29      6.56 o 
   3 -21  11      119.72      123.70     16.44 o 
   4 -21  11       40.71       40.35     11.54 o 
  -3 -20  11       84.82      112.72     18.18 o 
  -2 -20  11       43.22       14.82      6.54 o 
  -1 -20  11        1.70       11.89     24.07 o 
   0 -20  11       92.34      104.62     28.31 o 
   1 -20  11      882.11      891.94     79.96 o 
   2 -20  11        8.56        9.55     12.83 o 
   3 -20  11       19.21       20.17      8.98 o 
   4 -20  11      406.89      388.71     38.45 o 
   5 -20  11       61.00       63.73     16.00 o 
  -4 -19  11      158.80      208.80     33.46 o 
  -3 -19  11       40.90       27.77     13.67 o 
  -2 -19  11       12.18        9.54      7.45 o 
  -1 -19  11       44.53       42.23     21.42 o 
   0 -19  11       10.01        3.11     12.03 o 
   1 -19  11      197.62      193.58     39.28 o 
   2 -19  11       98.72       91.59     17.56 o 
   3 -19  11        2.90        0.79      5.13 o 
   5 -19  11        4.99        5.97      4.11 o 
  -5 -18  11        5.18        5.09      6.88 o 
  -4 -18  11       26.75       62.48     14.44 o 
  -3 -18  11       25.71       32.64     10.47 o 
  -2 -18  11       72.45       69.22     11.88 o 
  -1 -18  11      119.32      135.03     27.84 o 
   0 -18  11        5.18       -8.07     15.25 o 
   1 -18  11       89.65      114.84     19.83 o 
   2 -18  11       68.48       33.95     43.41 o 
   3 -18  11       37.24       48.24     16.82 o 
   4 -18  11        0.08       -2.65     10.02 o 
   5 -18  11       81.28       99.11     12.72 o 
   6 -18  11      287.96      314.75     21.24 o 
  -5 -17  11        0.37       -0.26      3.84 o 
  -4 -17  11        0.82        1.63      5.50 o 
  -3 -17  11      418.20      421.31     26.02 o 
  -2 -17  11      293.59      277.21     22.65 o 
  -1 -17  11     1399.83     1230.56     87.27 o 
   0 -17  11       15.11       12.91     10.54 o 
   1 -17  11      518.07      512.96     40.01 o 
   2 -17  11      368.48      374.66     33.88 o 
   3 -17  11      615.14      580.73     49.75 o 
   4 -17  11      172.90      164.77     34.53 o 
   5 -17  11      191.63      162.77     17.88 o 
   6 -17  11        6.45        3.21      4.94 o 
  -6 -16  11       94.40      130.76     29.43 o 
  -5 -16  11       50.02       79.80     17.04 o 
  -4 -16  11        0.03        2.54      8.00 o 
  -3 -16  11       45.74       40.61     12.80 o 
  -2 -16  11       60.88       36.53      9.74 o 
  -1 -16  11      684.53      681.18     50.82 o 
   0 -16  11       43.56       51.79     14.03 o 
   1 -16  11      149.24      132.39     16.59 o 
   2 -16  11        0.97        4.85     10.30 o 
   3 -16  11      120.84      124.31     21.04 o 
   4 -16  11        1.64        1.19      6.77 o 
   5 -16  11      142.97      142.47     24.64 o 
   6 -16  11        0.29       -0.07      3.58 o 
   7 -16  11        1.68        2.42      4.33 o 
  -6 -15  11       79.51      103.77     25.70 o 
  -5 -15  11      106.44      156.92     21.26 o 
  -4 -15  11        0.03       -2.34      6.36 o 
  -3 -15  11      452.46      482.36     29.47 o 
  -2 -15  11     1374.56     1207.58     55.53 o 
  -1 -15  11       42.02       29.64     14.52 o 
   0 -15  11       14.15        1.33      4.73 o 
   1 -15  11      471.72      398.97     29.88 o 
   2 -15  11       93.94      142.78     16.42 o 
   3 -15  11      576.65      621.31     44.79 o 
   4 -15  11       17.62       16.65      9.51 o 
   5 -15  11      569.22      557.69     38.35 o 
   6 -15  11       34.57       45.57     14.96 o 
   7 -15  11       12.16       12.28      8.44 o 
  -7 -14  11        0.05        1.53      6.02 o 
  -6 -14  11       12.60       12.73      8.83 o 
  -5 -14  11      220.97      138.83    100.38 o 
  -4 -14  11      174.28      144.83     22.26 o 
  -3 -14  11      142.33      160.18     17.89 o 
  -2 -14  11      112.25      114.98     20.10 o 
  -1 -14  11        7.60        6.54      4.52 o 
   0 -14  11        1.32       -0.08      3.49 o 
   1 -14  11     2449.21     2186.92     84.30 o 
   2 -14  11        0.69       -1.02      6.29 o 
   3 -14  11      382.38      344.17     26.83 o 
   4 -14  11      698.86      646.37     44.48 o 
   5 -14  11        0.82       -1.31      8.22 o 
   6 -14  11       49.61       66.00     23.34 o 
   7 -14  11       22.78       18.41     18.37 o 
  -7 -13  11      142.24      226.78     49.04 o 
  -6 -13  11       26.58       33.77     14.41 o 
  -5 -13  11      288.81      308.18     35.14 o 
  -4 -13  11       50.12       45.65     14.62 o 
  -3 -13  11      250.54      196.43     20.20 o 
  -2 -13  11       12.88       25.42      8.49 o 
  -1 -13  11       39.02       47.58     16.36 o 
   0 -13  11      100.67       96.64     14.07 o 
   1 -13  11      194.87      141.20     16.71 o 
   2 -13  11       28.86       60.89     11.78 o 
   3 -13  11      866.07      811.37     33.30 o 
   4 -13  11        0.05       -1.95      6.35 o 
   5 -13  11       12.49       17.42     11.35 o 
   6 -13  11      109.67      122.84     29.13 o 
   7 -13  11       63.94      132.48     49.56 o 
  -7 -12  11       23.72       10.10     11.44 o 
  -6 -12  11       36.22       46.78     14.84 o 
  -5 -12  11        7.60        1.85      9.44 o 
  -4 -12  11     2270.23     2316.20     98.35 o 
  -3 -12  11      151.86      153.73     16.95 o 
  -2 -12  11      102.57       88.18     13.52 o 
  -1 -12  11        2.66       46.40     18.39 o 
   0 -12  11      388.50      405.00     29.17 o 
   1 -12  11       61.98       44.72     10.71 o 
   2 -12  11       53.16       52.14     13.05 o 
   3 -12  11       18.21       22.20      6.75 o 
   4 -12  11      562.57      535.96     33.96 o 
   5 -12  11      208.57      203.83     27.14 o 
   6 -12  11       27.53       40.52     19.04 o 
   7 -12  11      116.06       96.90     20.40 o 
  -8 -11  11        5.69        1.78      4.30 o 
  -7 -11  11        0.68        1.81      6.01 o 
  -6 -11  11       18.63       23.96     12.55 o 
  -5 -11  11       83.20      133.97     23.78 o 
  -4 -11  11      145.33      150.46     17.10 o 
  -3 -11  11       74.12       80.43     11.80 o 
  -2 -11  11       85.67      134.90     11.63 o 
  -1 -11  11      533.95      485.45     17.46 o 
   0 -11  11       74.13       64.67     15.50 o 
   1 -11  11      379.48      367.67     24.51 o 
   2 -11  11      178.25      165.06     11.73 o 
   3 -11  11      889.44      873.98     43.96 o 
   4 -11  11       67.85       63.34     13.38 o 
   5 -11  11      404.39      391.49     29.84 o 
   6 -11  11        3.66        7.52      8.78 o 
   7 -11  11      147.83      184.90     38.54 o 
   8 -11  11       56.59       23.66     22.39 o 
  -8 -10  11       64.35       18.28     18.76 o 
  -7 -10  11      153.51      138.28     38.39 o 
  -6 -10  11      481.34      514.24     75.27 o 
  -5 -10  11       72.70       75.87     18.53 o 
  -4 -10  11       68.45       54.98     11.50 o 
  -3 -10  11      230.60      264.30     17.25 o 
  -2 -10  11        0.36        3.05      3.52 o 
  -1 -10  11     1496.45     1560.06     42.02 o 
   0 -10  11      309.32      321.48     20.12 o 
   1 -10  11     1192.91     1240.22     35.84 o 
   2 -10  11      460.94      525.65     21.09 o 
   3 -10  11       10.44        3.43      4.56 o 
   4 -10  11       24.43       14.60      7.51 o 
   5 -10  11       73.66      106.03     14.30 o 
   6 -10  11       62.72       79.92     16.75 o 
   7 -10  11       14.08       20.64     12.35 o 
   8 -10  11      342.69      425.15     41.29 o 
  -8  -9  11       10.02        9.77      8.38 o 
  -7  -9  11       12.86       11.20      9.20 o 
  -6  -9  11      658.28      730.42    112.76 o 
  -5  -9  11       25.06       17.01     13.04 o 
  -4  -9  11      732.98      596.80     38.51 o 
  -3  -9  11      967.21      905.04     33.09 o 
  -2  -9  11        0.97        5.91      4.04 o 
  -1  -9  11      671.33      747.06     19.07 o 
   0  -9  11      573.56      584.94     21.62 o 
   1  -9  11     1481.09     1506.69     34.90 o 
   2  -9  11      382.13      472.94     19.42 o 
   3  -9  11      677.98      618.10     22.94 o 
   4  -9  11        0.98        3.27      5.83 o 
   5  -9  11     1673.78     1582.27    169.06 o 
   6  -9  11       20.34       17.07      7.57 o 
   7  -9  11      147.04      122.91     28.56 o 
   8  -9  11       37.93       15.61     11.98 o 
  -8  -8  11       16.39       12.78      8.71 o 
  -7  -8  11       16.16        8.29      8.77 o 
  -6  -8  11       24.26       14.62     10.91 o 
  -5  -8  11       29.87       34.82     16.93 o 
  -4  -8  11        0.98       -2.42      4.38 o 
  -3  -8  11       91.00      109.03      9.64 o 
  -2  -8  11     3155.63     3207.35     74.99 o 
  -1  -8  11       74.64       52.50      5.82 o 
   0  -8  11       30.90       32.87      4.62 o 
   1  -8  11      831.24      807.86     18.51 o 
   2  -8  11      538.44      555.38     17.82 o 
   3  -8  11        3.12       -0.30      2.88 o 
   4  -8  11        7.33        1.67      5.32 o 
   5  -8  11       91.14      125.33     15.31 o 
   6  -8  11       21.60       17.81      8.97 o 
   7  -8  11        0.16        0.93      3.80 o 
   8  -8  11       65.56       17.91     21.80 o 
  -9  -7  11      107.87      135.62     16.41 o 
  -8  -7  11        1.79       10.43     11.29 o 
  -7  -7  11      105.09      122.50     31.07 o 
  -6  -7  11       77.99       88.52     29.88 o 
  -5  -7  11       32.53       27.68      7.92 o 
  -4  -7  11     1607.39     1539.82     73.88 o 
  -3  -7  11        1.60       -0.41      2.32 o 
  -2  -7  11     1553.94     1596.58     45.41 o 
  -1  -7  11      450.48      525.84     14.17 o 
   0  -7  11       10.42       10.21      2.17 o 
   1  -7  11       47.82       79.13      6.89 o 
   2  -7  11      909.08      775.84     20.48 o 
   3  -7  11     1236.33     1203.27     48.49 o 
   4  -7  11        0.45        3.66      6.26 o 
   5  -7  11        5.62        9.15      6.94 o 
   6  -7  11       14.56       36.76     14.00 o 
   7  -7  11       59.66       51.11     12.08 o 
   8  -7  11        0.17       -2.90      8.17 o 
  -9  -6  11        0.95        1.21      4.63 o 
  -8  -6  11        0.35       -0.78      6.49 o 
  -7  -6  11       25.78       31.83     12.96 o 
  -6  -6  11       64.31       56.71     15.21 o 
  -5  -6  11       10.00        9.37      7.33 o 
  -4  -6  11        1.22        3.45      3.89 o 
  -3  -6  11      223.34      225.65     12.13 o 
  -2  -6  11     4799.81     4812.18    104.96 o 
  -1  -6  11      755.82      877.70     22.54 o 
   0  -6  11      468.82      457.36     12.31 o 
   1  -6  11     2126.38     2360.99     52.63 o 
   2  -6  11     1197.03     1264.95     32.38 o 
   3  -6  11      522.00      510.03     37.98 o 
   4  -6  11        9.22        7.90      8.71 o 
   5  -6  11     1514.49     1867.20    148.28 o 
   6  -6  11      131.35      132.72     20.33 o 
   7  -6  11        8.79       10.76      9.16 o 
   8  -6  11        8.14        7.03      9.87 o 
  -8  -5  11      594.70      779.61     60.50 o 
  -7  -5  11       23.16       19.21     16.21 o 
  -6  -5  11        1.04        2.32      4.84 o 
  -5  -5  11       96.39       88.77     12.86 o 
  -4  -5  11      254.36      241.35     13.95 o 
  -3  -5  11       26.65       40.71      8.84 o 
  -2  -5  11       12.45        9.40      4.08 o 
  -1  -5  11       46.05       36.16      9.07 o 
   0  -5  11       27.85       41.23      4.59 o 
   1  -5  11     2269.54     2340.05     54.06 o 
   2  -5  11      250.52      300.97     27.11 o 
   3  -5  11      637.47      519.45     40.59 o 
   4  -5  11       87.31       82.12     15.79 o 
   5  -5  11      580.25      664.43     51.45 o 
   6  -5  11      309.40      264.73     36.38 o 
   7  -5  11       20.76       24.18     10.43 o 
   8  -5  11       37.18       31.52     14.64 o 
  -9  -4  11        0.23       -0.70      4.51 o 
  -8  -4  11       17.70       25.99     14.84 o 
  -7  -4  11      156.51      122.23     89.81 o 
  -6  -4  11      286.79      259.97     70.56 o 
  -5  -4  11      233.28      230.81     37.65 o 
  -4  -4  11      316.79      369.41     29.08 o 
  -3  -4  11      171.81      142.79      7.67 o 
  -2  -4  11     1500.07     1401.77     45.92 o 
  -1  -4  11      660.63      682.57     24.95 o 
   0  -4  11       48.35       71.36      4.61 o 
   1  -4  11     1663.36     1638.57     34.63 o 
   2  -4  11      322.37      336.71     17.79 o 
   3  -4  11       73.41       59.20      6.20 o 
   4  -4  11       86.78       72.78     16.87 o 
   5  -4  11      404.63      434.66     38.24 o 
   6  -4  11       98.72      158.13     23.19 o 
   7  -4  11       65.74       61.31     16.65 o 
   8  -4  11        7.90        5.04      5.10 o 
  -9  -3  11       87.29      104.64     16.07 o 
  -8  -3  11        1.72      -29.92     29.92 o 
  -7  -3  11       43.82       24.97      9.40 o 
  -6  -3  11      249.25      214.83     22.65 o 
  -5  -3  11       74.26       73.44     14.04 o 
  -4  -3  11       13.13       14.85      4.76 o 
  -3  -3  11      211.19      231.04     16.50 o 
  -2  -3  11      316.46      324.25     12.83 o 
  -1  -3  11      473.58      552.14     15.64 o 
   0  -3  11       36.63       25.99      2.93 o 
   1  -3  11      113.04       70.03      5.78 o 
   2  -3  11       23.44       25.85      4.19 o 
   3  -3  11     1177.50      988.59     78.89 o 
   4  -3  11        7.22       11.18     10.06 o 
   5  -3  11      595.53      675.63     55.16 o 
   6  -3  11      121.33      145.28     26.12 o 
   7  -3  11      956.53     1325.42     98.36 o 
   8  -3  11        0.75       -0.37      5.18 o 
  -9  -2  11       42.42       25.02     15.82 o 
  -8  -2  11       20.61        9.39      6.20 o 
  -7  -2  11      356.24      344.19    239.84 o 
  -6  -2  11       88.04       94.17     16.93 o 
  -5  -2  11       18.96       19.65     11.02 o 
  -4  -2  11     1934.48     1914.05     69.16 o 
  -3  -2  11      668.15      656.11     24.83 o 
  -2  -2  11      366.69      362.64     11.17 o 
  -1  -2  11      117.91      142.64      6.14 o 
   0  -2  11     1283.63     1345.10     23.48 o 
   1  -2  11      106.72      127.28      6.89 o 
   2  -2  11       65.07       91.52      6.83 o 
   3  -2  11       75.99       44.36     20.77 o 
   4  -2  11       32.09       28.12     16.02 o 
   5  -2  11      339.18      268.25     91.62 o 
   6  -2  11       68.68       65.80     17.87 o 
   7  -2  11      218.93      256.20     25.92 o 
   8  -2  11      234.88      269.64     23.24 o 
  -9  -1  11       13.75       13.52      8.24 o 
  -8  -1  11      126.77       84.50     31.78 o 
  -7  -1  11       41.40       38.50     12.09 o 
  -6  -1  11       28.20       48.80     14.47 o 
  -5  -1  11       34.45       48.23     17.74 o 
  -4  -1  11       15.88       17.44      7.97 o 
  -3  -1  11       59.90       47.16      5.12 o 
  -2  -1  11     1751.72     1566.55     30.90 o 
  -1  -1  11      436.56      409.36     11.59 o 
   0  -1  11      931.09      836.05     15.91 o 
   1  -1  11       19.29       16.22      3.66 o 
   2  -1  11      414.47      460.56     16.33 o 
   3  -1  11      514.70      592.44     48.35 o 
   4  -1  11       17.78       31.25     14.34 o 
   5  -1  11      100.67       86.86     21.82 o 
   6  -1  11        4.70        5.86      8.91 o 
   7  -1  11        0.95       -1.01      5.26 o 
  -9   0  11        0.77        3.26      5.53 o 
  -8   0  11      419.65      333.76     79.66 o 
  -7   0  11       21.13       11.21      8.71 o 
  -6   0  11     1375.98     1596.47    109.14 o 
  -5   0  11      170.63      176.27     22.38 o 
  -4   0  11      125.41      146.92     14.59 o 
  -3   0  11     1768.45     2073.39     59.77 o 
  -2   0  11     1259.26     1235.51     26.84 o 
  -1   0  11      829.17      831.44     18.58 o 
   0   0  11     3098.73     3003.94     52.10 o 
   1   0  11      285.73      322.59      9.66 o 
   2   0  11        5.42       10.96      4.54 o 
   3   0  11        0.68        1.65      5.78 o 
   4   0  11        2.41        6.92      9.89 o 
   5   0  11      932.16      847.89     62.27 o 
   6   0  11       11.26       16.90     11.71 o 
   7   0  11        3.45       -0.53      5.03 o 
  -9   1  11        3.79        1.81      4.72 o 
  -8   1  11       10.19        1.86      5.87 o 
  -7   1  11      177.92      254.34     26.18 o 
  -6   1  11     3596.33     4365.40    316.75 o 
  -5   1  11       23.07       23.21     13.52 o 
  -4   1  11      153.92      179.53     16.08 o 
  -3   1  11      746.75      854.67     42.61 o 
  -2   1  11        5.28        4.12      2.74 o 
  -1   1  11      408.03      478.68     11.66 o 
   0   1  11      829.32      890.26     21.74 o 
   1   1  11      665.18      642.31     21.40 o 
   2   1  11       90.10       78.68     15.01 o 
   3   1  11      220.99      188.98     25.35 o 
   4   1  11       11.81       19.33     13.72 o 
   5   1  11      301.09      339.86     38.37 o 
   6   1  11      193.75      224.84     27.04 o 
   7   1  11       53.58       44.87     12.16 o 
  -9   2  11       14.70        6.44      5.74 o 
  -8   2  11        1.27        2.11      5.16 o 
  -7   2  11        0.43        3.72      8.74 o 
  -6   2  11       28.60       33.33     13.97 o 
  -5   2  11      772.26      818.09     55.38 o 
  -4   2  11       68.80       72.07     11.81 o 
  -3   2  11      866.17      897.51     33.11 o 
  -2   2  11      182.78      180.63      9.44 o 
  -1   2  11       40.99       42.94      5.98 o 
   0   2  11     1372.75     1342.93     48.99 o 
   1   2  11     1197.30     1167.43     33.23 o 
   2   2  11       69.52       75.50     11.39 o 
   3   2  11      164.10      139.25     22.53 o 
   4   2  11      229.70      186.26     27.97 o 
   5   2  11      100.99      112.79     22.50 o 
   6   2  11       48.43       28.90     12.55 o 
   7   2  11      501.27      660.68    147.41 o 
  -9   3  11        3.49       -0.72      4.10 o 
  -8   3  11      118.64      130.80     16.80 o 
  -7   3  11       10.23       11.99      9.60 o 
  -6   3  11      112.90      122.57     21.32 o 
  -5   3  11       99.99      135.58     21.39 o 
  -4   3  11      160.96      130.77     21.94 o 
  -3   3  11      132.53      139.80     11.88 o 
  -2   3  11      502.67      546.00     23.15 o 
  -1   3  11       81.52       77.83      6.58 o 
   0   3  11      556.67      454.95     16.67 o 
   1   3  11      439.23      458.14     21.49 o 
   2   3  11       74.34       74.24     11.59 o 
   3   3  11       48.89       62.05     16.76 o 
   4   3  11      162.99      136.61     23.87 o 
   5   3  11        1.49        1.79      7.04 o 
   6   3  11       10.25       11.11      9.19 o 
   7   3  11       20.87       17.64      9.07 o 
  -9   4  11       33.72       10.42      7.42 o 
  -8   4  11       94.70      105.95     15.20 o 
  -7   4  11        2.32       10.10      8.84 o 
  -6   4  11      197.22      256.41     28.24 o 
  -5   4  11       52.88       74.81     17.71 o 
  -4   4  11       12.43       14.72      6.17 o 
  -3   4  11       24.54       29.15      7.70 o 
  -2   4  11      553.15      570.45     24.41 o 
  -1   4  11       30.23       20.68      4.73 o 
   0   4  11      344.30      340.35     23.04 o 
   1   4  11      107.99      107.45     10.72 o 
   2   4  11      179.10      130.73     23.00 o 
   3   4  11     1358.74     1117.48     68.96 o 
   4   4  11      399.50      340.35     35.07 o 
   5   4  11      288.23      126.66    104.91 o 
   6   4  11       88.04       86.38     15.85 o 
  -8   5  11       38.46       24.44      9.04 o 
  -7   5  11        8.07        9.62      8.60 o 
  -6   5  11      174.36      227.08     31.42 o 
  -5   5  11       13.39       13.15     11.92 o 
  -4   5  11      419.71      405.39     22.20 o 
  -3   5  11        9.25        0.74      3.57 o 
  -2   5  11     1530.37     1587.98     52.27 o 
  -1   5  11      232.87      200.31     21.95 o 
   0   5  11     1711.83     1796.91     71.91 o 
   1   5  11       55.91      100.80     28.91 o 
   2   5  11       96.54      121.38     33.22 o 
   3   5  11       12.57       11.15      9.42 o 
   4   5  11       37.60       26.14     12.42 o 
   5   5  11        0.97        0.49      4.47 o 
   6   5  11      240.06      299.92     28.54 o 
  -8   6  11       85.03       83.65     26.30 o 
  -7   6  11        4.10        4.13      7.69 o 
  -6   6  11      291.53      371.33     38.86 o 
  -5   6  11      413.67      390.75     28.12 o 
  -4   6  11        2.86        0.80      3.87 o 
  -3   6  11       78.26      108.73     21.60 o 
  -2   6  11      324.77      312.33     26.14 o 
  -1   6  11      356.52      370.50     35.75 o 
   0   6  11      722.82      723.83     40.00 o 
   1   6  11        5.54       18.58     10.48 o 
   2   6  11      407.15      342.64     23.40 o 
   3   6  11      214.75      171.75     48.68 o 
   4   6  11       35.39       45.58     13.69 o 
   5   6  11       93.25       85.72     15.71 o 
   6   6  11        2.53        5.18      8.43 o 
  -8   7  11        0.17        1.89      4.03 o 
  -7   7  11       19.52       14.08     14.68 o 
  -6   7  11      158.11      195.07     23.33 o 
  -5   7  11      239.06      247.45     19.06 o 
  -4   7  11     2188.06     2281.10     81.71 o 
  -3   7  11      375.50      327.87     24.30 o 
  -2   7  11      185.34      267.48     71.94 o 
  -1   7  11      389.57      374.87     43.21 o 
   0   7  11      413.43      483.13     33.29 o 
   1   7  11     1220.37     1326.85     75.50 o 
   2   7  11       41.37      101.39     47.37 o 
   3   7  11       65.10       36.83     14.98 o 
   4   7  11        4.98        4.24      6.77 o 
   5   7  11      160.88      141.72     17.06 o 
  -8   8  11       30.53       26.22     11.38 o 
  -7   8  11       39.39       24.41     11.12 o 
  -6   8  11       20.50       13.70      6.60 o 
  -5   8  11       12.79        6.65      5.23 o 
  -4   8  11      315.33      304.75     28.89 o 
  -3   8  11       63.38       62.85     17.33 o 
  -2   8  11       67.19       65.07     17.66 o 
  -1   8  11      233.91      230.26     37.07 o 
   0   8  11      470.42      468.63     40.15 o 
   1   8  11        1.46        1.22      6.04 o 
   2   8  11        0.71       -0.74      5.19 o 
   3   8  11      547.98      498.00     67.74 o 
   4   8  11       52.54       41.69     15.60 o 
   5   8  11      156.80      154.53     42.20 o 
  -7   9  11        2.49        2.92      4.82 o 
  -6   9  11        0.40        1.01      3.81 o 
  -5   9  11       51.90       47.87     11.00 o 
  -4   9  11      126.31       95.32     15.22 o 
  -3   9  11        9.82        2.39      7.40 o 
  -2   9  11      693.16      714.30     50.97 o 
  -1   9  11      263.43      286.67     33.09 o 
   0   9  11      307.12      346.23     39.76 o 
   1   9  11       10.20       16.12     11.00 o 
   2   9  11       58.28       83.34     14.59 o 
   3   9  11      328.08      392.84     57.29 o 
   4   9  11        0.05        1.95     14.63 o 
  -7  10  11       23.13       15.73      6.37 o 
  -6  10  11        5.32        2.15      4.12 o 
  -5  10  11       40.59       27.30      7.09 o 
  -4  10  11       77.65       65.06     16.44 o 
  -3  10  11       96.96       93.31     21.20 o 
  -2  10  11        2.15        8.14     13.88 o 
  -1  10  11       82.91      105.50     21.98 o 
   0  10  11      860.51      993.11     76.07 o 
   1  10  11        7.55       11.01     16.83 o 
   2  10  11      242.49      264.01     31.30 o 
   3  10  11        2.65        2.88     17.75 o 
   4  10  11      141.49      125.75     24.20 o 
  -6  11  11       66.74       52.54     22.12 o 
  -5  11  11        0.15        1.20      2.35 o 
  -4  11  11       71.45       84.53     14.52 o 
  -3  11  11       24.18       13.31     10.00 o 
  -2  11  11      364.69      381.10     34.82 o 
  -1  11  11       18.03       14.11     11.76 o 
   0  11  11      453.99      487.63     32.87 o 
   1  11  11      148.52      145.78     17.24 o 
   2  11  11       33.28       27.45      9.69 o 
   3  11  11        3.75        2.49      8.78 o 
  -6  12  11      224.40      224.37     25.30 o 
  -5  12  11        2.97       -1.12      3.42 o 
  -4  12  11      296.84      328.62     26.17 o 
  -3  12  11        3.56        6.15      7.23 o 
  -2  12  11       48.20       63.16     15.97 o 
  -1  12  11       43.17       51.76     12.74 o 
   0  12  11       20.88       64.02     32.91 o 
   1  12  11       10.07        7.69      6.24 o 
   2  12  11       31.04       29.51      8.63 o 
  -5  13  11        8.13        4.16      5.73 o 
  -4  13  11      153.67      164.62     18.51 o 
  -3  13  11        9.15       11.74      8.80 o 
  -2  13  11      799.31      883.41     48.61 o 
  -1  13  11        5.74        7.62      7.31 o 
   0  13  11        5.13        1.02      5.51 o 
   1  13  11       19.82       11.88      8.59 o 
  -3  14  11       11.62       14.67      7.92 o 
  -2  14  11      145.29      164.85     17.38 o 
  -1  14  11       75.51       84.06     14.48 o 
  -1 -22  12       78.87        2.20     14.07 o 
   0 -22  12      337.06      447.97     47.46 o 
   1 -22  12       50.91       61.38     20.09 o 
   2 -22  12       29.06       27.21     13.73 o 
  -2 -21  12       62.10       79.78     19.85 o 
  -1 -21  12      216.85      263.61     39.81 o 
   0 -21  12        2.65       -1.63      8.65 o 
   1 -21  12      268.74      262.65     39.94 o 
   2 -21  12      182.64      204.95     31.39 o 
   3 -21  12       95.84       98.26     12.28 o 
   4 -21  12      434.88      422.39     46.84 o 
  -3 -20  12        8.27        7.15      4.64 o 
  -2 -20  12        4.67        1.67      5.43 o 
  -1 -20  12        7.54       20.02     15.98 o 
   0 -20  12        2.25        2.45     10.11 o 
   1 -20  12       74.21       67.15     25.67 o 
   2 -20  12       81.47       77.74     17.05 o 
   3 -20  12       15.62       13.67      9.83 o 
   4 -20  12      205.58      222.26     29.85 o 
   5 -20  12      104.59      119.84     32.23 o 
  -4 -19  12      101.56      139.90     18.32 o 
  -3 -19  12      164.24      215.50     15.94 o 
  -2 -19  12       46.65       54.57     18.11 o 
  -1 -19  12      116.87       85.41     21.19 o 
   0 -19  12       55.65       67.45     43.37 o 
   1 -19  12      327.47      294.24     72.03 o 
   2 -19  12      116.55       99.13     67.76 o 
   3 -19  12      268.52      259.54     30.44 o 
   4 -19  12        0.57       -0.09      6.00 o 
   5 -19  12       90.14      120.47     24.14 o 
  -5 -18  12       50.88       73.47     18.28 o 
  -4 -18  12       31.38       29.14     12.88 o 
  -3 -18  12        0.49        1.96      5.72 o 
  -2 -18  12      206.74      153.78     16.81 o 
  -1 -18  12       25.36       34.58     17.58 o 
   0 -18  12       44.07       47.75     21.83 o 
   1 -18  12        3.15        2.52      6.74 o 
   2 -18  12      200.75      192.14     25.38 o 
   3 -18  12       29.70       43.79     13.64 o 
   4 -18  12      224.94      264.87     40.29 o 
   5 -18  12        3.07        4.02      5.11 o 
   6 -18  12      104.19      156.75     41.52 o 
  -5 -17  12       22.86       27.42      9.70 o 
  -4 -17  12       30.74       32.87     10.70 o 
  -3 -17  12      172.58      193.36     19.17 o 
  -2 -17  12      187.13      168.73     16.24 o 
  -1 -17  12     1038.98      823.96     65.73 o 
   0 -17  12      275.59      220.22     22.46 o 
   1 -17  12       35.24       73.00     14.50 o 
   2 -17  12      159.15      128.98     22.32 o 
   3 -17  12       39.59       43.40     14.34 o 
   4 -17  12      260.26      292.32     70.54 o 
   5 -17  12       71.61       43.20     41.70 o 
   6 -17  12      200.07      214.43     18.69 o 
  -6 -16  12      171.22      277.84     26.00 o 
  -5 -16  12        7.85       10.19     10.91 o 
  -4 -16  12        7.13        8.62      8.29 o 
  -3 -16  12      255.72      215.13     20.53 o 
  -2 -16  12       25.38       41.05     12.64 o 
  -1 -16  12        5.29        6.65      9.77 o 
   0 -16  12      465.06      404.69     30.74 o 
   1 -16  12        4.88        2.57      6.19 o 
   2 -16  12      149.43      105.65     21.01 o 
   3 -16  12       39.33       43.44     17.14 o 
   4 -16  12      137.00      132.95     33.93 o 
   5 -16  12      226.45      233.11     28.32 o 
   6 -16  12       57.20       69.77     12.59 o 
   7 -16  12       66.04       98.51     11.06 o 
  -6 -15  12        0.04       -0.48      4.70 o 
  -5 -15  12      135.54      176.01     26.08 o 
  -4 -15  12      180.44      168.62     17.20 o 
  -3 -15  12       50.16       39.95     10.82 o 
  -2 -15  12        0.34        5.65      6.04 o 
  -1 -15  12     1475.87     1503.60     86.00 o 
   0 -15  12       29.05       13.13      8.99 o 
   1 -15  12      261.56      233.72     23.35 o 
   2 -15  12       55.97       51.42     13.44 o 
   3 -15  12       75.50       77.55     23.11 o 
   4 -15  12      420.70      362.49     31.25 o 
   5 -15  12      154.94      159.86     20.18 o 
   6 -15  12        0.38        9.44      9.68 o 
   7 -15  12       49.85       49.06     13.70 o 
  -7 -14  12        1.72        2.71      6.74 o 
  -6 -14  12        2.89        2.65      6.20 o 
  -5 -14  12       66.28       84.26     19.71 o 
  -4 -14  12      318.06      300.19     22.94 o 
  -3 -14  12      977.90      935.41     45.10 o 
  -2 -14  12       60.52       27.37     19.47 o 
  -1 -14  12     1392.04     1422.91     61.28 o 
   0 -14  12      145.37      167.82     18.94 o 
   1 -14  12      667.19      682.10     41.57 o 
   2 -14  12      115.41      112.36     15.61 o 
   3 -14  12      142.79      163.37     17.92 o 
   4 -14  12      135.48      122.95     56.26 o 
   5 -14  12       25.76       39.09     22.37 o 
   6 -14  12      209.92      205.64     34.24 o 
   7 -14  12        4.16        5.28      5.50 o 
  -7 -13  12      112.11      194.94     47.30 o 
  -6 -13  12        0.59        2.91      6.91 o 
  -5 -13  12        6.01       22.10     11.91 o 
  -4 -13  12        5.53       11.46      7.64 o 
  -3 -13  12      106.60      134.40     19.66 o 
  -2 -13  12      325.91      310.45     19.44 o 
  -1 -13  12      544.86      561.90     35.82 o 
   0 -13  12        4.11       10.18      8.74 o 
   1 -13  12      420.72      420.44     30.30 o 
   2 -13  12       24.56       31.00     10.17 o 
   3 -13  12     1206.11     1161.74     47.44 o 
   4 -13  12       60.85       87.64     29.59 o 
   5 -13  12        2.82        6.56      8.35 o 
   6 -13  12       35.60       40.64     18.76 o 
   7 -13  12       22.18       32.67     19.95 o 
  -7 -12  12       11.25       25.34     10.26 o 
  -6 -12  12       19.47       24.16     12.04 o 
  -5 -12  12      146.79      163.66     24.58 o 
  -4 -12  12      307.84      264.86     25.19 o 
  -3 -12  12        4.04        6.71      6.46 o 
  -2 -12  12      201.84      162.61     13.37 o 
  -1 -12  12       14.74       20.51     10.58 o 
   0 -12  12      196.16      147.90     17.53 o 
   1 -12  12      524.99      598.18     33.09 o 
   2 -12  12       27.59       23.27      8.70 o 
   3 -12  12       28.37       25.69      7.40 o 
   4 -12  12      895.79      969.22     49.06 o 
   5 -12  12      556.22      569.97     55.48 o 
   6 -12  12       79.82       78.68     22.65 o 
   7 -12  12        0.14       -1.46      6.20 o 
  -8 -11  12       10.34       10.58      5.89 o 
  -7 -11  12       89.04      103.83     26.09 o 
  -6 -11  12       12.25        5.93      8.49 o 
  -5 -11  12       77.61      137.23     30.46 o 
  -4 -11  12        1.73        1.86      6.09 o 
  -3 -11  12       43.74       18.02      8.71 o 
  -2 -11  12      339.36      277.68     19.23 o 
  -1 -11  12      470.04      427.28     20.01 o 
   0 -11  12      633.39      721.10     39.62 o 
   1 -11  12       30.96       31.32      9.31 o 
   2 -11  12      380.40      378.23     27.34 o 
   3 -11  12       44.47       48.92      9.59 o 
   4 -11  12      122.39      109.39     19.10 o 
   5 -11  12      152.23      145.01     16.11 o 
   6 -11  12      210.48      187.27     26.03 o 
   7 -11  12       96.44      105.60     18.00 o 
   8 -11  12      347.76      409.37     51.55 o 
  -8 -10  12       61.69       80.07     48.95 o 
  -7 -10  12      118.07      108.47     32.69 o 
  -6 -10  12      259.69      300.70     48.71 o 
  -5 -10  12      853.11      755.94     75.02 o 
  -4 -10  12        0.42        0.09      3.28 o 
  -3 -10  12      113.45      142.29     22.88 o 
  -2 -10  12      479.16      529.15     20.06 o 
  -1 -10  12      508.38      547.37     19.87 o 
   0 -10  12        4.18        7.46      7.08 o 
   1 -10  12      788.68      781.51     36.21 o 
   2 -10  12        0.47        1.01      2.87 o 
   3 -10  12       30.82       29.23      8.01 o 
   4 -10  12        7.13       16.38      8.02 o 
   5 -10  12      134.00      192.51     18.36 o 
   6 -10  12      365.13      331.45     22.36 o 
   7 -10  12       16.95       15.54     14.77 o 
   8 -10  12      112.68      132.25     22.42 o 
  -8  -9  12        1.15        4.15      6.60 o 
  -7  -9  12      162.60      151.02     42.99 o 
  -6  -9  12      788.09      923.80    174.91 o 
  -5  -9  12      245.31      224.14     30.62 o 
  -4  -9  12        7.49        5.56      4.84 o 
  -3  -9  12      812.96      752.42     29.86 o 
  -2  -9  12        0.08        1.67      3.41 o 
  -1  -9  12      143.30      133.58      7.73 o 
   0  -9  12      170.93      133.66      9.54 o 
   1  -9  12      136.84      114.50     11.35 o 
   2  -9  12     1671.18     1582.64     55.49 o 
   3  -9  12       41.58       30.64     10.08 o 
   4  -9  12      174.38      150.34     18.64 o 
   5  -9  12      224.45      266.91     21.65 o 
   6  -9  12        2.94        5.43      5.62 o 
   7  -9  12      533.05      572.74     57.82 o 
   8  -9  12        8.36        9.98      9.90 o 
  -8  -8  12        6.30        6.45      7.51 o 
  -7  -8  12       68.24       74.16     40.26 o 
  -6  -8  12       27.34       24.32     14.90 o 
  -5  -8  12       14.67       17.87      8.05 o 
  -4  -8  12        1.61        3.80      4.86 o 
  -3  -8  12       94.39       67.66     10.64 o 
  -2  -8  12        0.18        5.98      3.77 o 
  -1  -8  12       32.46       48.88      5.71 o 
   0  -8  12       22.54       23.41      6.40 o 
   1  -8  12     4726.63     4608.52     96.67 o 
   2  -8  12     1769.96     1852.87     48.32 o 
   3  -8  12      168.92      152.51     13.28 o 
   4  -8  12       35.23       25.62     12.46 o 
   5  -8  12       10.20        8.87      8.30 o 
   6  -8  12      252.22      266.79     26.45 o 
   7  -8  12        9.22        4.40      5.86 o 
   8  -8  12       57.13       51.27     25.49 o 
  -8  -7  12       38.79       62.67     18.63 o 
  -7  -7  12       27.78       25.29     11.70 o 
  -6  -7  12       26.32       24.72     15.31 o 
  -5  -7  12      238.18      215.62     30.60 o 
  -4  -7  12      593.45      558.12     34.17 o 
  -3  -7  12     2330.96     2307.85     90.52 o 
  -2  -7  12     2533.64     2704.90     81.22 o 
  -1  -7  12      356.20      373.55     12.50 o 
   0  -7  12        8.24        8.64      4.02 o 
   1  -7  12      205.15      182.86      8.62 o 
   2  -7  12       61.44       93.15     13.38 o 
   3  -7  12      360.68      369.19     29.94 o 
   4  -7  12       52.06       67.09     14.15 o 
   5  -7  12      282.94      265.67     24.76 o 
   6  -7  12     1160.24     1278.77     75.59 o 
   7  -7  12      108.70      124.92     16.53 o 
   8  -7  12       24.39       17.10     11.45 o 
  -9  -6  12        0.04       -2.51      5.20 o 
  -8  -6  12      288.21      359.36     57.88 o 
  -7  -6  12        3.99        3.21      9.68 o 
  -6  -6  12       68.96       75.75     20.87 o 
  -5  -6  12       67.52       54.79     12.66 o 
  -4  -6  12      174.81      183.02     15.06 o 
  -3  -6  12      143.20      148.10     10.17 o 
  -2  -6  12      601.31      659.23     18.42 o 
  -1  -6  12     2039.05     2093.23     44.50 o 
   0  -6  12        2.44        2.22      1.97 o 
   1  -6  12       27.15       32.24      5.31 o 
   2  -6  12     1953.77     1952.69     42.97 o 
   3  -6  12      648.86      544.05     54.53 o 
   4  -6  12      214.17      199.27     23.66 o 
   5  -6  12      358.86      406.03     39.81 o 
   6  -6  12        1.07        0.79      5.35 o 
   7  -6  12        6.62        7.57      9.38 o 
   8  -6  12       51.01       46.92     15.71 o 
  -9  -5  12       33.47       22.88     15.72 o 
  -8  -5  12      240.76      318.81     36.62 o 
  -7  -5  12        4.80       -2.98     10.10 o 
  -6  -5  12       11.36        3.60      6.94 o 
  -5  -5  12       47.47       26.75      8.34 o 
  -4  -5  12     1174.54     1236.20    142.80 o 
  -3  -5  12      551.59      581.31     27.28 o 
  -2  -5  12      378.51      379.84     14.04 o 
  -1  -5  12       66.86       69.06      7.64 o 
   0  -5  12       32.54       23.62      3.33 o 
   1  -5  12      315.35      279.54     12.41 o 
   2  -5  12      178.47      159.42      9.38 o 
   3  -5  12       18.99       15.92      5.68 o 
   4  -5  12        0.57        1.80      7.54 o 
   5  -5  12       12.68       11.60     14.12 o 
   6  -5  12       47.30       42.16     14.25 o 
   7  -5  12       81.18      118.23     17.90 o 
   8  -5  12       10.40       12.19     10.35 o 
  -9  -4  12        9.25        6.41      6.86 o 
  -8  -4  12        0.35        2.10      8.06 o 
  -7  -4  12        9.08       13.39     10.55 o 
  -6  -4  12      754.99      865.31    120.47 o 
  -5  -4  12      156.97      131.94     15.76 o 
  -4  -4  12     2613.78     2742.95    140.48 o 
  -3  -4  12     1159.14     1047.52     53.72 o 
  -2  -4  12      232.33      322.63     13.50 o 
  -1  -4  12      267.73      270.51     12.00 o 
   0  -4  12       53.07       42.91      3.49 o 
   1  -4  12     2218.81     2337.87     47.84 o 
   2  -4  12      139.14      150.27      9.00 o 
   3  -4  12      149.14      130.98     16.97 o 
   4  -4  12      159.69      148.05     23.38 o 
   5  -4  12      140.61      174.86     25.37 o 
   6  -4  12       20.46       45.74     19.13 o 
   7  -4  12        0.43        4.74      6.98 o 
   8  -4  12       63.28       76.01     17.44 o 
  -9  -3  12       38.74       29.84     10.43 o 
  -8  -3  12        0.94       -7.36     18.14 o 
  -7  -3  12      126.75      110.53     41.37 o 
  -6  -3  12       12.15        9.67      8.74 o 
  -5  -3  12      151.40      175.29     21.01 o 
  -4  -3  12      603.96      673.19     33.43 o 
  -3  -3  12      550.31      573.28     29.87 o 
  -2  -3  12      517.68      525.48     16.54 o 
  -1  -3  12        6.56       15.31      3.00 o 
   0  -3  12        6.60        8.24      2.03 o 
   1  -3  12       22.12       29.43      4.72 o 
   2  -3  12      181.82      173.50      9.19 o 
   3  -3  12     1224.70     1280.09     66.89 o 
   4  -3  12      398.33      397.85     36.33 o 
   5  -3  12        3.58        6.77      9.84 o 
   6  -3  12       18.33       20.94     13.16 o 
   7  -3  12      156.85      150.85     22.62 o 
  -8  -2  12       19.31       13.51      9.42 o 
  -7  -2  12      226.27      218.64     48.52 o 
  -6  -2  12      360.97      374.07     31.84 o 
  -5  -2  12      206.21      285.71     30.25 o 
  -4  -2  12      103.62      134.34     14.34 o 
  -3  -2  12       14.32       18.34      4.23 o 
  -2  -2  12        2.01        7.33      3.08 o 
  -1  -2  12     1005.02      985.44     20.39 o 
   0  -2  12      337.72      365.79      9.20 o 
   1  -2  12      497.86      487.55     14.84 o 
   2  -2  12      200.93      212.67     10.09 o 
   3  -2  12      667.13      715.44     46.54 o 
   4  -2  12        9.59        3.22      7.93 o 
   5  -2  12      157.96      214.75     32.71 o 
   6  -2  12        9.91        6.25      8.80 o 
   7  -2  12       46.45       54.80     13.40 o 
  -9  -1  12       19.61       23.35      9.38 o 
  -8  -1  12      130.47      121.10     43.30 o 
  -7  -1  12        6.16       -5.36      6.79 o 
  -6  -1  12      664.62      711.40     47.85 o 
  -5  -1  12        0.35        2.55      6.46 o 
  -4  -1  12        0.75       -0.75      3.78 o 
  -3  -1  12     1593.21     1571.06     61.86 o 
  -2  -1  12      130.65      142.01      6.94 o 
  -1  -1  12       88.03       76.19      5.50 o 
   0  -1  12        1.20        2.78      1.82 o 
   1  -1  12      378.07      369.13     13.00 o 
   2  -1  12        5.98        6.03      7.43 o 
   3  -1  12      461.31      508.58     43.37 o 
   4  -1  12      126.03      176.63     26.18 o 
   5  -1  12      150.89      169.55     26.73 o 
   6  -1  12       68.42       78.41     18.32 o 
   7  -1  12        9.14        5.00      6.63 o 
  -9   0  12        0.02        1.79      4.87 o 
  -8   0  12       33.62       31.38      9.67 o 
  -7   0  12        1.72        1.88      6.27 o 
  -6   0  12       24.86       19.62     11.64 o 
  -5   0  12       12.56       30.84     16.14 o 
  -4   0  12      246.51      289.61     20.64 o 
  -3   0  12      152.33      127.60     13.94 o 
  -2   0  12      256.87      301.36     19.51 o 
  -1   0  12     1190.93     1138.08     23.34 o 
   0   0  12        0.17       -2.26      2.26 o 
   1   0  12      873.36      917.83     43.90 o 
   2   0  12      481.29      502.33     28.95 o 
   3   0  12      249.22      258.56     28.72 o 
   4   0  12      242.07      299.53     33.41 o 
   5   0  12      870.97      969.41     69.73 o 
   6   0  12        1.42        5.43      8.60 o 
   7   0  12        1.80        0.69      4.40 o 
  -9   1  12       56.47       35.34      9.76 o 
  -8   1  12      218.39      204.10     30.91 o 
  -7   1  12       11.85       24.35     10.88 o 
  -6   1  12     1268.02     1542.49     82.85 o 
  -5   1  12      253.19      287.45     47.66 o 
  -4   1  12      216.58      196.00     20.25 o 
  -3   1  12      636.61      648.10     31.83 o 
  -2   1  12      189.08      162.97     13.12 o 
  -1   1  12      459.74      411.99     11.77 o 
   0   1  12     2007.02     2149.24     59.59 o 
   1   1  12      229.88      254.78     19.94 o 
   2   1  12       80.65       80.13     12.24 o 
   3   1  12       66.58       75.63     19.94 o 
   4   1  12      230.79      209.88     45.61 o 
   5   1  12      188.17      229.20     28.72 o 
   6   1  12      295.89      368.25     32.10 o 
   7   1  12       48.43       49.22     11.49 o 
  -8   2  12       48.49       22.62     22.19 o 
  -7   2  12        9.08        7.35      8.11 o 
  -6   2  12       89.67       37.00     22.88 o 
  -5   2  12        9.56        5.90      8.68 o 
  -4   2  12      355.75      431.62     29.51 o 
  -3   2  12      565.82      563.14     30.63 o 
  -2   2  12       58.14       70.20      8.82 o 
  -1   2  12       23.28       22.63      5.63 o 
   0   2  12      568.42      558.51     28.74 o 
   1   2  12       39.28       18.51      9.46 o 
   2   2  12      236.59      412.16    135.55 o 
   3   2  12        2.19        1.27      6.01 o 
   4   2  12      216.92      250.26     30.07 o 
   5   2  12      243.46      300.50     32.19 o 
   6   2  12        0.02        2.24      6.39 o 
  -8   3  12      473.42      528.60     55.92 o 
  -7   3  12        7.14        9.35      8.52 o 
  -6   3  12      139.60      157.11     29.61 o 
  -5   3  12       15.41       20.23     11.95 o 
  -4   3  12      360.48      389.30     26.37 o 
  -3   3  12      399.09      436.48     23.09 o 
  -2   3  12     1746.90     1774.11     56.47 o 
  -1   3  12      576.51      539.10     69.88 o 
   0   3  12       16.02       27.49     10.69 o 
   1   3  12      162.20      142.64     13.45 o 
   2   3  12      145.08      166.67     19.18 o 
   3   3  12      496.44      484.11     40.77 o 
   4   3  12       36.78       56.32     16.31 o 
   5   3  12       15.78       13.09     10.33 o 
   6   3  12        3.36       -0.97      5.30 o 
  -8   4  12      144.33      187.98     27.57 o 
  -7   4  12        0.37        6.64      7.53 o 
  -6   4  12       36.52       35.24     17.24 o 
  -5   4  12       45.69       64.23     16.91 o 
  -4   4  12      420.21      415.37     27.00 o 
  -3   4  12        1.04        2.92      4.26 o 
  -2   4  12      676.80      739.51     30.74 o 
  -1   4  12      276.59      282.04     22.95 o 
   0   4  12      310.88      316.25     28.09 o 
   1   4  12      458.85      508.15     29.55 o 
   2   4  12       14.54       42.31     10.86 o 
   3   4  12     1051.24     1115.07     68.03 o 
   4   4  12       61.43       58.48     16.82 o 
   5   4  12       59.76       51.14     14.38 o 
   6   4  12       43.48       45.16     14.54 o 
  -8   5  12        6.12        2.65      4.89 o 
  -7   5  12       52.64       54.78     13.28 o 
  -6   5  12        0.04        2.28      9.01 o 
  -5   5  12      368.76      426.15     47.72 o 
  -4   5  12      497.28      534.67     32.12 o 
  -3   5  12       33.51       33.55      8.03 o 
  -2   5  12      129.21      106.83     18.95 o 
  -1   5  12        0.63       -2.26      5.84 o 
   0   5  12      244.67      279.47     31.91 o 
   1   5  12     1514.41     1540.36     65.32 o 
   2   5  12       16.33       10.21      6.97 o 
   3   5  12      564.62      548.43     41.93 o 
   4   5  12       33.73       45.78     13.86 o 
   5   5  12       82.57      119.98     17.74 o 
   6   5  12        0.54        2.58      5.13 o 
  -8   6  12       35.32       16.57      5.94 o 
  -7   6  12       10.65       11.96      8.06 o 
  -6   6  12       22.30       32.14     19.67 o 
  -5   6  12       20.69       17.48      8.25 o 
  -4   6  12        6.32        2.65      5.79 o 
  -3   6  12        5.30        5.58      4.91 o 
  -2   6  12      429.53      412.18     34.11 o 
  -1   6  12       29.23       84.65     49.27 o 
   0   6  12       88.82      200.25     75.34 o 
   1   6  12      708.30      703.62     38.56 o 
   2   6  12      489.13      473.94     41.14 o 
   3   6  12       25.43       27.83     10.94 o 
   4   6  12       44.93       30.41     10.94 o 
   5   6  12       36.48       33.55     13.12 o 
  -8   7  12       34.78       20.21      8.26 o 
  -7   7  12       49.71       55.51     12.16 o 
  -6   7  12      168.86      188.31     24.81 o 
  -5   7  12        0.87        0.12      2.84 o 
  -4   7  12     1223.06     1312.05     49.51 o 
  -3   7  12        3.21        1.47      3.87 o 
  -2   7  12       26.18       21.26     19.86 o 
  -1   7  12      762.70      828.47     55.79 o 
   0   7  12        2.56        1.98      7.08 o 
   1   7  12      353.85      357.72     38.60 o 
   2   7  12      710.59      769.78     53.33 o 
   3   7  12       88.08       87.10     33.54 o 
   4   7  12       20.37       11.37      6.68 o 
   5   7  12       11.07        3.35     14.64 o 
  -7   8  12       29.87       32.55      9.46 o 
  -6   8  12      113.62      134.55     20.66 o 
  -5   8  12       15.90       15.52      6.34 o 
  -4   8  12      380.61      357.96     24.13 o 
  -3   8  12       32.44      112.32     55.48 o 
  -2   8  12      968.20     1029.04     93.64 o 
  -1   8  12       74.08       52.75     17.14 o 
   0   8  12      155.78      183.99     25.64 o 
   1   8  12        8.82       12.16     16.98 o 
   2   8  12      176.55      160.73     31.01 o 
   3   8  12       55.78       56.72     27.30 o 
   4   8  12       83.70       62.77     38.13 o 
  -7   9  12       39.13       12.15     15.85 o 
  -6   9  12       22.69       30.59     11.06 o 
  -5   9  12        4.73        1.12      3.18 o 
  -4   9  12      186.01      205.15     25.24 o 
  -3   9  12      260.27      280.06     31.68 o 
  -2   9  12       22.85       21.23     16.30 o 
  -1   9  12        0.25        1.27      6.70 o 
   0   9  12      243.44      247.60     29.23 o 
   1   9  12      135.41      168.20     22.80 o 
   2   9  12        0.88       48.04     28.73 o 
   3   9  12       98.72       94.82     47.45 o 
   4   9  12        2.08        1.35      7.28 o 
  -6  10  12      273.40      190.61     60.33 o 
  -5  10  12       12.25        6.90      4.27 o 
  -4  10  12       58.03       51.85     12.07 o 
  -3  10  12       30.00       26.37     16.35 o 
  -2  10  12       57.46       65.17     18.43 o 
  -1  10  12       56.36       59.46     20.38 o 
   0  10  12       59.78       41.86     14.86 o 
   1  10  12        4.47        4.19      6.89 o 
   2  10  12       22.01       12.63      6.37 o 
   3  10  12       65.72       47.43     20.30 o 
  -6  11  12        1.68        1.58      6.36 o 
  -5  11  12       46.78       34.28     12.29 o 
  -4  11  12       37.27       35.33     11.65 o 
  -3  11  12        7.24        8.11     11.54 o 
  -2  11  12       44.09       41.82     15.63 o 
  -1  11  12      137.24      126.01     27.30 o 
   0  11  12      289.39      304.94     32.81 o 
   1  11  12      259.49      307.60     24.55 o 
   2  11  12        6.08        6.02     11.79 o 
  -5  12  12        3.95        8.20      6.69 o 
  -4  12  12      245.98      314.22     22.17 o 
  -3  12  12       57.66       42.92     11.19 o 
  -2  12  12       34.81      135.34     73.03 o 
  -1  12  12        0.94      -13.69     13.69 o 
   0  12  12       43.72       43.47     10.85 o 
   1  12  12       25.04       20.55      7.80 o 
  -4  13  12      115.57      103.63     23.44 o 
  -3  13  12        2.85        2.92      5.64 o 
  -2  13  12      914.78     1061.90     55.61 o 
  -1  13  12       44.18       36.06     10.91 o 
   0  13  12       41.37       36.56      8.78 o 
  -1 -22  13      135.68      189.58     28.57 o 
   0 -22  13      162.08      172.58     30.38 o 
   1 -22  13        0.20        1.27      7.19 o 
   2 -22  13       85.55       49.72     25.81 o 
  -2 -21  13       64.38       86.86     20.43 o 
  -1 -21  13       53.41        1.08      8.25 o 
   0 -21  13        7.35        8.10     20.20 o 
   1 -21  13      220.81      213.34     54.00 o 
   2 -21  13       32.72       23.19      7.89 o 
   3 -21  13        1.78       -0.22      3.84 o 
   4 -21  13      486.86      567.19     57.30 o 
  -3 -20  13       10.25        4.37      6.15 o 
  -2 -20  13       94.24       93.04     29.14 o 
  -1 -20  13        2.37        3.37      6.59 o 
   0 -20  13       98.79      114.88     27.80 o 
   1 -20  13      322.13      332.51     44.86 o 
   2 -20  13      189.50      174.82     20.23 o 
   3 -20  13       63.81       58.69     12.48 o 
   4 -20  13       18.69       12.31     11.24 o 
  -4 -19  13       10.24        6.56      5.23 o 
  -3 -19  13      115.08      109.89     12.56 o 
  -2 -19  13       73.35       56.16     15.21 o 
  -1 -19  13      138.34      161.99     26.88 o 
   0 -19  13      349.65      380.54     40.83 o 
   1 -19  13       30.01       12.98     13.63 o 
   2 -19  13       26.84       10.99     12.51 o 
   3 -19  13      370.56      386.20     29.56 o 
   4 -19  13       98.75      119.06     27.43 o 
   5 -19  13        1.36        0.07      5.06 o 
  -5 -18  13      148.01      231.37     19.49 o 
  -4 -18  13       35.67       27.44     12.38 o 
  -3 -18  13       93.80       92.42     14.39 o 
  -2 -18  13      238.58      292.15     35.69 o 
  -1 -18  13      326.50      274.81     30.60 o 
   0 -18  13      452.16      438.16     45.73 o 
   1 -18  13        1.63        2.95      7.44 o 
   2 -18  13      541.03      620.53     44.14 o 
   3 -18  13       11.02        5.99      7.83 o 
   4 -18  13       12.84       15.26     15.59 o 
   5 -18  13        0.84        8.25     20.19 o 
   6 -18  13       67.37       91.78     32.47 o 
  -5 -17  13      110.45      169.21     19.46 o 
  -4 -17  13       16.68       11.60      7.54 o 
  -3 -17  13        4.24       20.25      7.64 o 
  -2 -17  13       21.93        9.42     10.21 o 
  -1 -17  13      105.87      124.05     22.18 o 
   0 -17  13      122.29       73.82     27.06 o 
   1 -17  13      159.26      126.64     17.14 o 
   2 -17  13      914.75      871.69     56.05 o 
   3 -17  13      729.23      720.89     46.98 o 
   4 -17  13       90.81       93.88     28.31 o 
   5 -17  13        1.81        1.22      3.91 o 
   6 -17  13       85.31       55.07     49.06 o 
  -6 -16  13       24.10       25.10      8.71 o 
  -5 -16  13      144.94      218.16     21.82 o 
  -4 -16  13       45.10       37.20     10.67 o 
  -3 -16  13        4.06       10.07      6.60 o 
  -2 -16  13        0.60       -1.39      8.66 o 
  -1 -16  13      118.38       56.44     35.31 o 
   0 -16  13      865.99      893.99     45.76 o 
   1 -16  13      230.92      183.58     20.08 o 
   2 -16  13       38.93       37.91     11.22 o 
   3 -16  13      233.75      264.83     28.96 o 
   4 -16  13      290.06      297.49     47.84 o 
   5 -16  13      293.67      247.56     29.00 o 
   6 -16  13      444.75      430.52     50.95 o 
  -6 -15  13      122.89      177.70     19.92 o 
  -5 -15  13        0.21        3.62      6.58 o 
  -4 -15  13      214.55      234.37     19.84 o 
  -3 -15  13        3.54        1.73      4.83 o 
  -2 -15  13      112.87       86.25     12.81 o 
  -1 -15  13      232.52      229.74     22.40 o 
   0 -15  13      123.65      101.40     17.14 o 
   1 -15  13      413.02      440.94     30.16 o 
   2 -15  13        1.32        1.28      5.18 o 
   3 -15  13       55.90       66.70     15.16 o 
   4 -15  13       23.87       34.52     10.53 o 
   5 -15  13       44.98       31.79     11.73 o 
   6 -15  13      141.93      261.89     55.43 o 
   7 -15  13       14.04       13.10      5.72 o 
  -7 -14  13       12.62       10.89      6.92 o 
  -6 -14  13        5.64        7.97      8.71 o 
  -5 -14  13      319.68      383.37     39.09 o 
  -4 -14  13       96.29       96.20     17.52 o 
  -3 -14  13     2553.49     2390.32    106.81 o 
  -2 -14  13      132.63       94.07     12.66 o 
  -1 -14  13       43.83       27.20     13.32 o 
   0 -14  13     1316.93     1191.80     55.45 o 
   1 -14  13        6.39       11.33      9.85 o 
   2 -14  13      700.43      695.10     38.14 o 
   3 -14  13       48.13       39.08     10.99 o 
   4 -14  13      441.80      421.23     41.25 o 
   5 -14  13      106.17       89.64     25.53 o 
   6 -14  13       18.54       22.17     12.67 o 
   7 -14  13       90.15      120.17     16.92 o 
  -7 -13  13        2.08        3.28      6.54 o 
  -6 -13  13       41.61       34.90     12.79 o 
  -5 -13  13        2.69       -1.14      5.70 o 
  -4 -13  13       70.14      133.70     18.92 o 
  -3 -13  13      109.43       89.90     17.34 o 
  -2 -13  13      428.89      426.33     23.77 o 
  -1 -13  13      134.97      103.07     18.22 o 
   0 -13  13        3.87        0.79      4.95 o 
   1 -13  13      127.38      125.23     17.36 o 
   2 -13  13       15.22       11.38     10.55 o 
   3 -13  13       94.91       82.34     13.32 o 
   4 -13  13       14.76       22.03     10.59 o 
   5 -13  13        0.79        0.80      8.75 o 
   6 -13  13       80.50       89.51     22.90 o 
   7 -13  13       18.94       19.61      7.99 o 
  -7 -12  13       53.18       64.01     23.59 o 
  -6 -12  13       57.72       56.25     14.81 o 
  -5 -12  13      367.12      422.46     37.15 o 
  -4 -12  13      163.24      138.53     17.03 o 
  -3 -12  13      519.17      508.23     27.05 o 
  -2 -12  13       61.83       52.60      9.05 o 
  -1 -12  13      117.66      108.07     18.97 o 
   0 -12  13        0.59        2.12      5.62 o 
   1 -12  13      186.81      207.03     27.56 o 
   2 -12  13      615.73      635.65     34.39 o 
   3 -12  13      252.19      267.30     17.93 o 
   4 -12  13        2.90        6.98      7.57 o 
   5 -12  13      520.08      551.62     34.68 o 
   6 -12  13       75.88       86.14     19.62 o 
   7 -12  13      170.63      164.10     21.92 o 
  -8 -11  13        0.21        1.69      5.90 o 
  -7 -11  13      262.89      298.89     78.82 o 
  -6 -11  13        5.78        5.30      8.04 o 
  -5 -11  13      223.72      245.00     33.86 o 
  -4 -11  13      198.07      237.23     23.14 o 
  -3 -11  13      888.93      940.67     41.10 o 
  -2 -11  13      331.13      322.80     31.72 o 
  -1 -11  13     1777.87     1678.49     69.31 o 
   0 -11  13      210.96      187.74     21.58 o 
   1 -11  13        7.54        8.51      7.19 o 
   2 -11  13        0.25        4.91      7.01 o 
   3 -11  13       15.23       29.11      7.96 o 
   4 -11  13      285.53      303.90     23.60 o 
   5 -11  13        0.63       -0.47      3.80 o 
   6 -11  13      148.90      150.01     15.20 o 
   7 -11  13        0.03        0.30      6.00 o 
  -8 -10  13        1.95        6.23      8.21 o 
  -7 -10  13        5.34        2.62      6.20 o 
  -6 -10  13       28.35       37.10     13.49 o 
  -5 -10  13      655.08      713.93    105.45 o 
  -4 -10  13        7.59        3.59      4.79 o 
  -3 -10  13       53.16       81.56     10.76 o 
  -2 -10  13      493.00      472.66     22.35 o 
  -1 -10  13        1.82        6.19      9.47 o 
   0 -10  13       39.29       33.95     11.17 o 
   1 -10  13      572.94      516.31     29.07 o 
   2 -10  13      270.07      250.18     15.90 o 
   3 -10  13        3.98        4.41      4.79 o 
   4 -10  13     1379.83     1306.49     86.15 o 
   5 -10  13       16.31       23.72     10.46 o 
   6 -10  13      288.25      283.00     20.94 o 
   7 -10  13       61.50       66.84     21.16 o 
  -8  -9  13       12.39       18.76     11.28 o 
  -7  -9  13       60.70       45.39     16.53 o 
  -6  -9  13      216.50      197.94     36.00 o 
  -5  -9  13      179.55      172.17     29.33 o 
  -4  -9  13      195.92      174.13     17.51 o 
  -3  -9  13       14.97       20.53      6.99 o 
  -2  -9  13        0.82        3.41      3.79 o 
  -1  -9  13      400.59      419.48     22.10 o 
   0  -9  13       33.51       40.25     10.32 o 
   1  -9  13      675.10      595.99     33.60 o 
   2  -9  13      548.53      530.28     28.73 o 
   3  -9  13      218.56      260.71     17.60 o 
   4  -9  13      116.85      136.21     19.03 o 
   5  -9  13        9.76       16.48      8.08 o 
   6  -9  13      223.78      222.06     24.13 o 
   7  -9  13       79.73      100.28     24.73 o 
  -8  -8  13       42.16       35.43     14.36 o 
  -7  -8  13        9.26        6.77      7.70 o 
  -6  -8  13        0.95        0.57      7.40 o 
  -5  -8  13       38.66       40.32     10.52 o 
  -4  -8  13       25.48       19.57      6.90 o 
  -3  -8  13      137.91      132.86     13.99 o 
  -2  -8  13        5.27       -0.68      3.08 o 
  -1  -8  13      336.05      283.65     18.71 o 
   0  -8  13     1679.79     1754.06     69.01 o 
   1  -8  13       19.55       24.85      7.60 o 
   2  -8  13      167.41      178.80     13.78 o 
   3  -8  13      356.97      338.71     29.42 o 
   4  -8  13      301.22      264.76     24.62 o 
   5  -8  13      462.34      434.56     37.78 o 
   6  -8  13     1630.12     2024.71     99.76 o 
   7  -8  13        9.19        4.45      7.59 o 
  -8  -7  13       46.44       49.12     16.41 o 
  -7  -7  13      348.77      482.29     51.07 o 
  -6  -7  13      107.21       78.02     20.45 o 
  -5  -7  13      641.26      616.15     93.15 o 
  -4  -7  13        9.41        8.35      5.77 o 
  -3  -7  13     1195.75     1157.17     43.63 o 
  -2  -7  13      329.12      338.07     15.30 o 
  -1  -7  13      735.22      651.83     17.52 o 
   0  -7  13      148.11      157.80     10.36 o 
   1  -7  13      328.03      365.52     15.46 o 
   2  -7  13        1.77       -0.42      3.24 o 
   3  -7  13       84.33       87.19     12.97 o 
   4  -7  13       32.58       21.93     10.60 o 
   5  -7  13        1.58        0.70      5.86 o 
   6  -7  13      456.50      445.63     50.92 o 
   7  -7  13        4.29        4.20      5.82 o 
  -8  -6  13      501.99      739.54     83.03 o 
  -7  -6  13        5.51        1.60     14.60 o 
  -6  -6  13       12.92       12.78      7.55 o 
  -5  -6  13        9.71       13.60      7.55 o 
  -4  -6  13        0.01        1.51      3.66 o 
  -3  -6  13      381.66      422.00     48.74 o 
  -2  -6  13      163.19      182.87     11.86 o 
  -1  -6  13      779.53      808.57     21.37 o 
   0  -6  13       75.35      118.34     10.80 o 
   1  -6  13       52.12       72.01     12.43 o 
   2  -6  13      118.70      111.16     12.32 o 
   3  -6  13      233.26      230.22     20.15 o 
   4  -6  13      116.05      105.10     17.32 o 
   5  -6  13     1056.39     1223.27     76.71 o 
   6  -6  13        8.23       16.78     10.22 o 
   7  -6  13       25.08       25.80      9.67 o 
  -9  -5  13      132.32      169.85     19.16 o 
  -8  -5  13       16.57       11.25     11.68 o 
  -7  -5  13      101.75       89.96     43.48 o 
  -6  -5  13       38.58       26.87     17.79 o 
  -5  -5  13       39.88       26.87      8.84 o 
  -4  -5  13      126.89      117.82     14.03 o 
  -3  -5  13      649.22      659.29     74.13 o 
  -2  -5  13      653.30      612.66     20.35 o 
  -1  -5  13     1976.50     2014.83     58.05 o 
   0  -5  13      916.52      969.85     29.39 o 
   1  -5  13      492.76      504.09     20.44 o 
   2  -5  13      180.45      202.49     22.71 o 
   3  -5  13      434.52      407.56     40.62 o 
   4  -5  13      186.08      198.03     26.11 o 
   5  -5  13       16.24        4.16      8.26 o 
   6  -5  13       38.46       55.62     15.11 o 
   7  -5  13       29.54       18.23      8.86 o 
  -9  -4  13        0.03       -0.87      4.55 o 
  -8  -4  13        7.00       -0.32      6.01 o 
  -7  -4  13        6.05        0.05      3.87 o 
  -6  -4  13      171.61      156.16     29.95 o 
  -5  -4  13      123.98      182.03     25.29 o 
  -4  -4  13      162.25      187.32     16.93 o 
  -3  -4  13      346.33      317.11     17.45 o 
  -2  -4  13       64.85       50.87      6.82 o 
  -1  -4  13       15.28       29.05      4.57 o 
   0  -4  13      108.81      124.72     16.01 o 
   1  -4  13     2369.56     2507.66     59.04 o 
   2  -4  13      146.44      126.41     12.01 o 
   3  -4  13      119.27      109.39     18.26 o 
   4  -4  13     1942.60     2123.71    134.37 o 
   5  -4  13       49.30       33.60     18.58 o 
   6  -4  13      125.30      136.90     20.72 o 
   7  -4  13       98.44      122.77     21.87 o 
  -9  -3  13        1.24       -2.26      5.31 o 
  -8  -3  13      155.30      174.39     47.51 o 
  -7  -3  13      184.27      121.21     59.79 o 
  -6  -3  13       89.58      104.86     17.94 o 
  -5  -3  13        7.03       16.79     10.32 o 
  -4  -3  13      531.66      538.69     28.75 o 
  -3  -3  13      369.64      395.05     31.69 o 
  -2  -3  13      959.39     1022.78     25.36 o 
  -1  -3  13      823.58      745.04     18.32 o 
   0  -3  13     1553.60     1593.26     35.94 o 
   1  -3  13     1264.23     1241.64     31.81 o 
   2  -3  13       33.74       39.50      8.16 o 
   3  -3  13      104.40      105.99     19.98 o 
   4  -3  13      191.46      166.43     25.36 o 
   5  -3  13      159.28      216.56     28.62 o 
   6  -3  13      124.99      141.80     21.28 o 
   7  -3  13      105.85      155.88     18.44 o 
  -9  -2  13       11.98        4.16     10.07 o 
  -8  -2  13       66.25       45.71     27.43 o 
  -7  -2  13        4.65        0.95      6.69 o 
  -6  -2  13      241.41      237.36     33.84 o 
  -5  -2  13        0.05        1.16      7.01 o 
  -4  -2  13        0.60        2.74      4.96 o 
  -3  -2  13        3.71        2.30      4.63 o 
  -2  -2  13     1036.76     1077.65     31.08 o 
  -1  -2  13      938.53      930.72     22.64 o 
   0  -2  13      260.61      236.22      8.35 o 
   1  -2  13      240.83      265.81     13.83 o 
   2  -2  13       97.72      128.20     17.06 o 
   3  -2  13      806.47      907.49     56.13 o 
   4  -2  13       42.19       43.70     15.84 o 
   5  -2  13      113.81      132.57     26.68 o 
   6  -2  13      141.38      181.81     26.07 o 
   7  -2  13        4.86        7.05      7.90 o 
  -9  -1  13        8.48        6.85      6.49 o 
  -8  -1  13      126.34      119.24     40.57 o 
  -7  -1  13        0.09        0.68      4.64 o 
  -6  -1  13      535.75      700.45     47.99 o 
  -5  -1  13      673.61      685.49     46.12 o 
  -4  -1  13      318.09      328.20     24.18 o 
  -3  -1  13      949.99     1074.82     64.63 o 
  -2  -1  13       21.88       18.65      4.92 o 
  -1  -1  13      816.72      878.37     20.44 o 
   0  -1  13       68.06       47.87      4.71 o 
   1  -1  13       29.24       24.59      5.80 o 
   2  -1  13      954.55      911.94     41.33 o 
   3  -1  13       11.29        5.88      8.75 o 
   4  -1  13       69.32       65.54     21.03 o 
   5  -1  13        3.12        4.22      8.25 o 
   6  -1  13       32.13       38.30     16.48 o 
   7  -1  13        0.10        4.97      7.24 o 
  -9   0  13       18.98       15.38      7.64 o 
  -8   0  13        1.76       -1.46      4.60 o 
  -7   0  13       17.38       17.22     16.57 o 
  -6   0  13       46.44       71.18     17.18 o 
  -5   0  13      856.88      993.20     59.01 o 
  -4   0  13      111.37      152.20     16.52 o 
  -3   0  13        6.02        5.06      6.65 o 
  -2   0  13      170.16      148.76     16.89 o 
  -1   0  13      131.74       97.87      6.40 o 
   0   0  13      656.37      674.45     20.46 o 
   1   0  13     1635.93     1605.46     60.82 o 
   2   0  13     1885.35     1870.74     78.51 o 
   3   0  13      580.43      659.34     52.05 o 
   4   0  13       32.24       33.08     14.74 o 
   5   0  13       51.75       60.11     17.32 o 
   6   0  13        0.66       -2.38      8.36 o 
   7   0  13       81.13       98.27     28.68 o 
  -8   1  13       12.41       11.91      8.60 o 
  -7   1  13      349.87      472.66     35.12 o 
  -6   1  13       10.39       16.22     12.37 o 
  -5   1  13      141.17      161.54     23.49 o 
  -4   1  13       97.98      220.30     85.10 o 
  -3   1  13     1225.69     1307.07     52.26 o 
  -2   1  13       14.42       11.02      6.18 o 
  -1   1  13      858.76      890.32     40.68 o 
   0   1  13        3.79        7.01      3.63 o 
   1   1  13       27.89       24.11     10.09 o 
   2   1  13      113.59      101.87     14.91 o 
   3   1  13      271.05      284.62     30.49 o 
   4   1  13        4.65       22.10     12.89 o 
   5   1  13      354.70      506.19     43.18 o 
   6   1  13        7.10        2.58      6.04 o 
  -8   2  13       35.24       37.84     10.71 o 
  -7   2  13        0.40        0.22      4.45 o 
  -6   2  13        0.27        4.82      7.61 o 
  -5   2  13       24.98       26.83     12.55 o 
  -4   2  13        6.33        1.77      5.04 o 
  -3   2  13       14.62       19.03      4.71 o 
  -2   2  13      196.77      135.32     15.34 o 
  -1   2  13      833.98      765.23     53.45 o 
   0   2  13     1422.26     1323.53     59.42 o 
   1   2  13      349.11      339.40     27.08 o 
   2   2  13      274.45      311.36     24.28 o 
   3   2  13      192.78      205.48     26.85 o 
   4   2  13       17.92       18.51     11.69 o 
   5   2  13       93.87      106.82     18.90 o 
   6   2  13       83.09      125.03     17.50 o 
  -8   3  13       81.85       83.55     13.55 o 
  -7   3  13        0.75        1.13      5.32 o 
  -6   3  13       91.38      107.52     19.19 o 
  -5   3  13        6.37        5.68      6.32 o 
  -4   3  13       91.74      109.99     15.67 o 
  -3   3  13      525.11      501.86     32.48 o 
  -2   3  13      196.38      165.67     20.69 o 
  -1   3  13      152.37      150.21     27.43 o 
   0   3  13      415.63      450.71     27.21 o 
   1   3  13      117.17       96.42     13.57 o 
   2   3  13      417.67      467.29     29.10 o 
   3   3  13      677.15      668.54     48.13 o 
   4   3  13      167.25      157.82     23.42 o 
   5   3  13       59.52       36.80     12.90 o 
   6   3  13        4.19        4.80      5.81 o 
  -8   4  13      676.60      763.90     40.92 o 
  -7   4  13        0.34       -0.33      4.07 o 
  -6   4  13      174.36      206.79     24.50 o 
  -5   4  13       45.58       17.96      9.07 o 
  -4   4  13        5.46        9.92      7.39 o 
  -3   4  13        0.07        1.46      4.16 o 
  -2   4  13      221.82      228.95     27.95 o 
  -1   4  13      417.20      408.35     33.01 o 
   0   4  13      888.61      912.69     44.82 o 
   1   4  13       13.76       21.88     15.78 o 
   2   4  13      240.38      235.87     23.92 o 
   3   4  13       68.86       68.67     15.71 o 
   4   4  13      334.60      370.50     33.02 o 
   5   4  13       36.57       36.59     11.31 o 
  -8   5  13        0.23       -0.60      3.69 o 
  -7   5  13        7.82        2.47      5.59 o 
  -6   5  13        6.22       12.88      9.44 o 
  -5   5  13      288.87      310.40     26.10 o 
  -4   5  13       18.01       31.22      8.15 o 
  -3   5  13      177.78      156.85     15.33 o 
  -2   5  13      379.41      438.25     31.91 o 
  -1   5  13      173.50      165.83     20.01 o 
   0   5  13        0.34        3.64      6.22 o 
   1   5  13      324.20      319.16     24.82 o 
   2   5  13      603.99      653.48     48.61 o 
   3   5  13       61.72       79.24     34.45 o 
   4   5  13        0.46       -3.48      8.44 o 
   5   5  13      245.01      208.26     30.42 o 
  -8   6  13       67.71       53.42     25.32 o 
  -7   6  13       59.65       51.48     11.95 o 
  -6   6  13       66.49       57.64     14.31 o 
  -5   6  13      174.68      219.91     21.98 o 
  -4   6  13      150.88      141.15     18.98 o 
  -3   6  13       73.44       53.10     10.61 o 
  -2   6  13        3.48        1.66      5.80 o 
  -1   6  13      338.23      352.91     28.72 o 
   0   6  13       91.65      102.58     16.89 o 
   1   6  13      115.62      137.27     17.45 o 
   2   6  13        4.12       -0.57      5.86 o 
   3   6  13       81.66       61.59     30.10 o 
   4   6  13       35.79       21.00      8.18 o 
   5   6  13      188.88      211.39     32.32 o 
  -7   7  13       63.53       52.68     30.61 o 
  -6   7  13        0.56        1.78      5.27 o 
  -5   7  13        1.94        1.25      3.40 o 
  -4   7  13       96.08       69.38     16.70 o 
  -3   7  13      227.47      255.48     32.16 o 
  -2   7  13       34.23       24.93     11.26 o 
  -1   7  13      121.37      154.11     20.42 o 
   0   7  13       72.71       88.86     16.27 o 
   1   7  13      802.55      915.98     45.84 o 
   2   7  13       39.42       44.98     16.82 o 
   3   7  13       29.41       30.34     35.59 o 
   4   7  13        0.67      -16.64     26.20 o 
  -7   8  13       25.88       20.49      7.48 o 
  -6   8  13       87.00       67.42     56.43 o 
  -5   8  13       27.79       15.77      8.19 o 
  -4   8  13        0.45       -4.50      7.46 o 
  -3   8  13       12.33       14.40     11.34 o 
  -2   8  13        6.95        2.60      6.78 o 
  -1   8  13       93.82      102.79     23.30 o 
   0   8  13       59.74      159.52     74.46 o 
   1   8  13      286.07      285.81     28.35 o 
   2   8  13      307.65      319.13     30.55 o 
   3   8  13      223.78      263.50     46.46 o 
   4   8  13       24.21       11.02     11.86 o 
  -6   9  13       30.46       24.46      7.98 o 
  -5   9  13       45.31       21.23      7.34 o 
  -4   9  13      200.31      184.51     19.34 o 
  -3   9  13       26.65       35.00     16.97 o 
  -2   9  13       86.54       98.87     20.36 o 
  -1   9  13      166.38      169.38     25.06 o 
   0   9  13      287.68      319.53     30.37 o 
   1   9  13       94.25       69.38     28.93 o 
   2   9  13        7.60        5.42      6.62 o 
   3   9  13        2.73        4.27     11.00 o 
  -6  10  13      226.73      312.64     33.33 o 
  -5  10  13       44.51       34.48     12.45 o 
  -4  10  13       95.07      102.76     18.08 o 
  -3  10  13        0.35       -0.79      5.85 o 
  -2  10  13        1.92        0.19      6.20 o 
  -1  10  13      592.76      641.29     69.50 o 
   0  10  13       54.87       63.63     15.96 o 
   1  10  13      117.40      112.33     13.48 o 
   2  10  13       17.65       24.99     17.98 o 
  -5  11  13        1.31        0.76      5.17 o 
  -4  11  13      152.58      147.16     24.43 o 
  -3  11  13       27.23       28.44     13.07 o 
  -2  11  13      111.57      142.26     21.61 o 
  -1  11  13      130.78      135.50     22.48 o 
   0  11  13       13.50       13.01      8.52 o 
   1  11  13      124.92      133.50     15.51 o 
  -4  12  13        0.23        3.46      4.41 o 
  -3  12  13        2.16        6.08      7.26 o 
  -2  12  13       74.87      104.43     17.37 o 
  -1  12  13       84.28      104.97     16.65 o 
   0  12  13       37.51       32.17     10.06 o 
  -1 -22  14        4.22        0.55      6.15 o 
   0 -22  14       37.79       33.82     16.16 o 
   1 -22  14       17.43       18.18     12.83 o 
   2 -22  14        0.65       -0.14      4.35 o 
  -2 -21  14       23.46        0.26      5.42 o 
  -1 -21  14       15.48        6.96     17.99 o 
   0 -21  14       37.38       42.09     18.78 o 
   1 -21  14        0.34        0.84      7.32 o 
   2 -21  14      100.28       75.61     19.64 o 
   3 -21  14        0.28        1.49      5.70 o 
  -3 -20  14        0.34        1.29      4.32 o 
  -2 -20  14       47.99       42.65     11.93 o 
  -1 -20  14       74.50      100.05     17.33 o 
   0 -20  14       56.45       76.54     23.62 o 
   1 -20  14      114.86       88.62     21.34 o 
   2 -20  14      186.57      206.85     21.20 o 
   3 -20  14      283.17      255.41     21.48 o 
   4 -20  14       16.85       24.55     13.07 o 
  -4 -19  14       38.64       14.37      9.19 o 
  -3 -19  14       26.64       30.57      8.71 o 
  -2 -19  14      124.18      146.19     25.93 o 
  -1 -19  14        4.06        0.38      5.09 o 
   0 -19  14       84.92       58.95     24.28 o 
   1 -19  14      162.38      202.93     24.40 o 
   2 -19  14       43.60       15.24     15.93 o 
   3 -19  14      113.93      109.67     21.38 o 
   4 -19  14       54.98       66.61     21.42 o 
   5 -19  14      170.89      170.81     26.92 o 
  -5 -18  14        0.56        1.55      3.83 o 
  -4 -18  14       90.04      115.94     12.65 o 
  -3 -18  14        1.43       -1.51      4.46 o 
  -2 -18  14      297.55      367.78     33.98 o 
  -1 -18  14       79.82       54.34     16.42 o 
   0 -18  14        0.79       -0.13      4.05 o 
   1 -18  14      207.80      190.99     19.61 o 
   2 -18  14     1531.25     1459.42     89.22 o 
   3 -18  14       43.97       42.03     12.70 o 
   4 -18  14      336.37      364.11     45.83 o 
   5 -18  14        3.84       12.39     21.28 o 
  -5 -17  14        2.73        0.53      3.96 o 
  -4 -17  14        0.08        1.79      4.43 o 
  -3 -17  14       31.86       72.79     11.05 o 
  -2 -17  14       30.64       55.55     20.59 o 
  -1 -17  14       85.83       97.15     20.72 o 
   0 -17  14      261.41      263.46     23.12 o 
   1 -17  14       11.08        8.93      7.66 o 
   2 -17  14      307.36      360.15     29.29 o 
   3 -17  14       16.63       13.36     10.09 o 
   4 -17  14        0.35        0.42      7.84 o 
   5 -17  14       20.79       19.34     14.76 o 
   6 -17  14       43.51       52.36     16.76 o 
  -6 -16  14       26.60       35.42      9.21 o 
  -5 -16  14       31.54       23.01      9.21 o 
  -4 -16  14       90.56       70.69     11.31 o 
  -3 -16  14      152.22      155.53     17.60 o 
  -2 -16  14       15.09        7.75     10.13 o 
  -1 -16  14       45.54       19.29      9.32 o 
   0 -16  14       32.72       15.90     10.38 o 
   1 -16  14     1235.64     1207.77     61.78 o 
   2 -16  14       63.46       58.18     13.20 o 
   3 -16  14        0.01        1.88      6.66 o 
   4 -16  14        0.08        0.48      8.41 o 
   5 -16  14        2.40        0.56      5.31 o 
   6 -16  14       77.64       80.74     20.89 o 
  -6 -15  14       86.87      143.22     23.59 o 
  -5 -15  14      170.40      176.23     20.44 o 
  -4 -15  14       74.66       93.48     13.21 o 
  -3 -15  14      414.19      346.40     24.16 o 
  -2 -15  14      105.44      108.18     29.61 o 
  -1 -15  14       64.68       68.28     14.80 o 
   0 -15  14     1747.85     1837.04     85.42 o 
   1 -15  14       37.04       32.20     11.62 o 
   2 -15  14        1.28        1.19      7.33 o 
   3 -15  14      189.27      172.24     18.48 o 
   4 -15  14      225.47      216.88     41.57 o 
   5 -15  14      307.01      299.38     47.10 o 
   6 -15  14      244.57      249.28     31.90 o 
  -6 -14  14        6.81        2.63      5.81 o 
  -5 -14  14       52.04       39.12     13.36 o 
  -4 -14  14        0.38        5.69      6.06 o 
  -3 -14  14      439.44      498.23     29.92 o 
  -2 -14  14       10.66        1.41      5.86 o 
  -1 -14  14       33.03       21.70     11.22 o 
   0 -14  14     2003.95     1912.79     88.97 o 
   1 -14  14        8.90        7.91      9.26 o 
   2 -14  14      362.93      336.90     26.85 o 
   3 -14  14        7.43        9.34      8.03 o 
   4 -14  14      339.29      327.23     28.37 o 
   5 -14  14      213.30      189.88     22.09 o 
   6 -14  14       10.04       16.38     20.38 o 
   7 -14  14      161.00      126.34     17.01 o 
  -7 -13  14       90.38      140.83     39.82 o 
  -6 -13  14        9.60       13.09      9.25 o 
  -5 -13  14      146.59      173.87     22.76 o 
  -4 -13  14       12.79       15.10      9.25 o 
  -3 -13  14       53.20       53.88     12.76 o 
  -2 -13  14        1.35       -0.23      3.86 o 
  -1 -13  14      582.80      496.90     34.28 o 
   0 -13  14        3.91       -1.49      6.74 o 
   1 -13  14      264.66      266.55     24.65 o 
   2 -13  14      532.78      511.60     48.60 o 
   3 -13  14     1768.41     1570.88     66.79 o 
   4 -13  14      444.86      495.75     33.64 o 
   5 -13  14      136.43      140.00     15.25 o 
   6 -13  14       96.00       83.16     14.75 o 
   7 -13  14        8.93        2.52      6.15 o 
  -7 -12  14        0.16        0.03      3.35 o 
  -6 -12  14      355.69      406.94     61.40 o 
  -5 -12  14       15.60       16.84     10.97 o 
  -4 -12  14      119.37      130.74     16.47 o 
  -3 -12  14       31.57       27.15      8.04 o 
  -2 -12  14      236.56      247.71     23.65 o 
  -1 -12  14      562.44      552.33     35.03 o 
   0 -12  14      663.14      640.05     45.15 o 
   1 -12  14       14.07       24.78     16.22 o 
   2 -12  14      289.02      246.67     22.41 o 
   3 -12  14       26.49       42.63     11.18 o 
   4 -12  14      105.87      128.39     18.28 o 
   5 -12  14       14.66       14.64      8.93 o 
   6 -12  14      337.50      352.26     32.25 o 
   7 -12  14       29.64       32.24     13.85 o 
  -7 -11  14      211.58      284.02     82.80 o 
  -6 -11  14       82.71       84.79     21.39 o 
  -5 -11  14      984.78     1020.97    105.88 o 
  -4 -11  14      199.78      177.61     20.21 o 
  -3 -11  14      112.51      117.17     13.42 o 
  -2 -11  14      968.66      950.13     46.82 o 
  -1 -11  14        5.23        6.72      8.34 o 
   0 -11  14      835.64      829.92     47.49 o 
   1 -11  14      267.34      337.02     25.76 o 
   2 -11  14      732.46      569.81    110.89 o 
   3 -11  14      283.71      233.38     17.54 o 
   4 -11  14      164.52      217.80     20.10 o 
   5 -11  14        0.03        1.45      4.60 o 
   6 -11  14        5.53       12.71      7.48 o 
   7 -11  14        0.91       -0.90      6.32 o 
  -8 -10  14       17.98       31.16     12.30 o 
  -7 -10  14        4.68        5.03      6.67 o 
  -6 -10  14       51.59       50.41     23.38 o 
  -5 -10  14       75.46       69.00     17.62 o 
  -4 -10  14      174.77      176.29     15.32 o 
  -3 -10  14        5.57       18.93      7.55 o 
  -2 -10  14      123.88      121.56     12.32 o 
  -1 -10  14      268.69      250.35     28.85 o 
   0 -10  14       16.18       30.10     10.21 o 
   1 -10  14      360.89      329.79     27.37 o 
   2 -10  14       59.09       68.88     12.87 o 
   3 -10  14      432.88      387.82     28.73 o 
   4 -10  14        1.56        1.28      5.89 o 
   5 -10  14       69.36       77.93     17.56 o 
   6 -10  14       94.57       78.52     11.42 o 
   7 -10  14      194.16      239.94     51.65 o 
  -8  -9  14      103.24      186.40     23.85 o 
  -7  -9  14      297.91      287.56     91.45 o 
  -6  -9  14       17.27       19.44     13.17 o 
  -5  -9  14      966.16      856.14    134.37 o 
  -4  -9  14       67.47       83.16     15.49 o 
  -3  -9  14      474.77      490.00     24.71 o 
  -2  -9  14      123.99      143.46     13.06 o 
  -1  -9  14     1533.53     1566.50     64.35 o 
   0  -9  14       56.83       75.91     13.43 o 
   1  -9  14     1702.20     1656.14     70.45 o 
   2  -9  14      823.67      715.97     34.99 o 
   3  -9  14      759.96      754.65     58.90 o 
   4  -9  14       38.23       42.92     11.50 o 
   5  -9  14      194.04      189.96     18.51 o 
   6  -9  14      105.55      117.98     23.13 o 
   7  -9  14        7.32       10.30     11.57 o 
  -8  -8  14      154.06      235.15     28.74 o 
  -7  -8  14       85.71       73.90     31.29 o 
  -6  -8  14      104.93      122.02     37.90 o 
  -5  -8  14      325.10      308.78     54.20 o 
  -4  -8  14       10.03        8.48      5.87 o 
  -3  -8  14        5.13       11.91      6.95 o 
  -2  -8  14      150.97      122.59     15.62 o 
  -1  -8  14      925.07      901.85     47.48 o 
   0  -8  14     1030.58     1000.05     43.46 o 
   1  -8  14      972.43     1031.05     48.87 o 
   2  -8  14     1776.98     1717.56     57.52 o 
   3  -8  14       42.48       29.44     11.15 o 
   4  -8  14      296.08      337.06     28.04 o 
   5  -8  14       48.42       84.53     17.73 o 
   6  -8  14     1368.25     1594.91     80.39 o 
   7  -8  14        5.38        6.58      6.06 o 
  -8  -7  14        1.26        0.35      5.41 o 
  -7  -7  14      128.81      158.98     29.74 o 
  -6  -7  14       25.99       16.21      8.49 o 
  -5  -7  14      169.66      168.94     30.77 o 
  -4  -7  14      106.51      128.78     13.43 o 
  -3  -7  14       42.72       43.63     12.34 o 
  -2  -7  14       48.93       50.48      8.14 o 
  -1  -7  14     1139.70     1065.74     45.20 o 
   0  -7  14      130.43      137.95     15.64 o 
   1  -7  14       43.98       40.85     11.02 o 
   2  -7  14      206.86      208.17     23.67 o 
   3  -7  14       28.91       37.90     10.39 o 
   4  -7  14      188.53      182.09     23.45 o 
   5  -7  14      445.13      454.83     45.73 o 
   6  -7  14      101.81      121.67     19.18 o 
   7  -7  14        2.02        4.01      8.87 o 
  -8  -6  14       20.99       15.30     19.34 o 
  -7  -6  14       23.73       18.85     24.75 o 
  -6  -6  14      152.62      151.29     56.33 o 
  -5  -6  14      139.26      119.29     26.41 o 
  -4  -6  14      300.85      360.31     27.76 o 
  -3  -6  14       59.38       30.31      7.72 o 
  -2  -6  14      185.44      157.54     12.48 o 
  -1  -6  14      177.57      111.30     17.24 o 
   0  -6  14      371.74      353.66     26.32 o 
   1  -6  14     2416.24     2458.15     67.51 o 
   2  -6  14      241.86      310.40     21.65 o 
   3  -6  14       25.62       23.92      9.67 o 
   4  -6  14       35.08       28.78     13.57 o 
   5  -6  14      272.54      292.92     29.88 o 
   6  -6  14       21.17       22.43     11.02 o 
   7  -6  14       74.64       79.26     13.63 o 
  -8  -5  14        0.29        0.91      6.54 o 
  -7  -5  14       56.37       62.71     32.96 o 
  -6  -5  14       22.84       14.44      9.51 o 
  -5  -5  14      328.35      279.32     35.50 o 
  -4  -5  14        3.01        2.05      4.56 o 
  -3  -5  14        6.03       26.52      8.27 o 
  -2  -5  14     1634.69     1551.27     63.54 o 
  -1  -5  14      651.74      600.87     34.87 o 
   0  -5  14        4.73        3.57      5.81 o 
   1  -5  14        4.28       11.21      4.65 o 
   2  -5  14       64.34       88.98     22.35 o 
   3  -5  14      488.94      426.55     39.98 o 
   4  -5  14     2287.08     2466.75    123.83 o 
   5  -5  14       33.82       51.43     15.62 o 
   6  -5  14       86.01      102.13     18.12 o 
   7  -5  14        0.13        4.79      6.11 o 
  -8  -4  14        2.53      -12.88     12.88 o 
  -7  -4  14      299.16      277.66    101.97 o 
  -6  -4  14       15.62       12.53      8.86 o 
  -5  -4  14      761.20      777.10     59.32 o 
  -4  -4  14       67.72       87.54     13.05 o 
  -3  -4  14     1017.42      987.85     88.97 o 
  -2  -4  14        2.05        7.58      5.40 o 
  -1  -4  14        2.68        0.73      1.89 o 
   0  -4  14       65.38       79.94      7.93 o 
   1  -4  14      361.05      388.93     22.16 o 
   2  -4  14       41.43       69.87      9.61 o 
   3  -4  14       16.30       11.90     10.30 o 
   4  -4  14     1320.49     1346.05     76.18 o 
   5  -4  14       79.96      110.93     20.37 o 
   6  -4  14        0.67        0.48      4.95 o 
   7  -4  14        5.39        6.94      6.56 o 
  -8  -3  14        0.01      159.23     45.11 o 
  -7  -3  14       83.86       85.18     29.95 o 
  -6  -3  14      189.24      214.97     25.28 o 
  -5  -3  14       36.68       33.22     13.31 o 
  -4  -3  14        0.51        4.78      5.88 o 
  -3  -3  14      453.04      518.50    110.83 o 
  -2  -3  14      416.26      380.09     18.49 o 
  -1  -3  14      913.32      908.75     25.39 o 
   0  -3  14      323.50      278.78     16.52 o 
   1  -3  14     1534.16     1586.84     59.52 o 
   2  -3  14      441.03      413.20     25.30 o 
   3  -3  14     1664.00     1757.46    101.49 o 
   4  -3  14      331.49      394.66     36.67 o 
   5  -3  14      218.72      286.85     30.35 o 
   6  -3  14      149.47      211.51     23.48 o 
   7  -3  14       50.57       57.50     14.59 o 
  -8  -2  14        7.91        1.99      5.95 o 
  -7  -2  14        4.22        6.63      7.39 o 
  -6  -2  14        7.71       12.27      9.96 o 
  -5  -2  14      148.00      152.64     22.42 o 
  -4  -2  14       40.54       59.69     11.77 o 
  -3  -2  14      377.68      388.88     24.39 o 
  -2  -2  14     1255.97     1273.42     39.48 o 
  -1  -2  14       64.11       67.78      6.10 o 
   0  -2  14      187.32      185.11     13.85 o 
   1  -2  14       42.76       39.93      9.06 o 
   2  -2  14      210.12      283.13     23.22 o 
   3  -2  14      335.48      356.96     43.25 o 
   4  -2  14     1324.12     1454.28     95.37 o 
   5  -2  14      332.69      368.38     34.28 o 
   6  -2  14       46.07       85.89     16.08 o 
   7  -2  14        1.34        4.76      5.62 o 
  -8  -1  14      200.75      170.66     51.06 o 
  -7  -1  14        6.18        3.35      6.41 o 
  -6  -1  14      607.27      610.77     44.09 o 
  -5  -1  14       36.52       15.43     20.29 o 
  -4  -1  14      114.34      111.74     15.03 o 
  -3  -1  14      160.76      180.72     17.46 o 
  -2  -1  14       33.39       46.74     11.07 o 
  -1  -1  14     1015.07     1025.51     38.24 o 
   0  -1  14      122.65       98.46     10.21 o 
   1  -1  14        5.88        9.27      7.53 o 
   2  -1  14      255.54      271.20     21.61 o 
   3  -1  14       27.49       35.91     18.99 o 
   4  -1  14       63.49       80.74     25.04 o 
   5  -1  14      158.95      183.32     27.38 o 
   6  -1  14      170.30      210.21     25.04 o 
  -8   0  14        0.42        3.39      6.77 o 
  -7   0  14        4.14        4.93      7.04 o 
  -6   0  14       37.86       19.35     19.01 o 
  -5   0  14      166.90      185.43     24.53 o 
  -4   0  14       90.56       99.22     24.12 o 
  -3   0  14      118.36       91.72     17.10 o 
  -2   0  14      558.93      574.63     29.97 o 
  -1   0  14      437.14      395.16     20.81 o 
   0   0  14       42.78       38.88      7.27 o 
   1   0  14      337.31      319.36     27.59 o 
   2   0  14       59.62       35.28     10.33 o 
   3   0  14      372.57      372.15     45.29 o 
   4   0  14      221.29      278.16     48.06 o 
   5   0  14        6.00        3.69      8.65 o 
   6   0  14       51.16       43.85     18.48 o 
  -8   1  14      283.67      260.42     59.87 o 
  -7   1  14       12.23       14.66     10.71 o 
  -6   1  14       20.76       28.66     14.18 o 
  -5   1  14      153.99      167.05     23.15 o 
  -4   1  14      148.20      139.63     17.31 o 
  -3   1  14      160.76      147.11     16.71 o 
  -2   1  14      109.16      117.07     13.21 o 
  -1   1  14      590.74      491.87     44.27 o 
   0   1  14       10.62       -2.87      5.36 o 
   1   1  14     1138.58     1195.19     53.01 o 
   2   1  14      223.29      224.41     25.54 o 
   3   1  14       20.23        8.33     12.86 o 
   4   1  14       45.39       44.18     25.12 o 
   5   1  14       14.15       10.02      9.01 o 
   6   1  14      141.32      147.79     35.09 o 
  -8   2  14       81.47       59.93     29.10 o 
  -7   2  14       42.41       48.41     13.19 o 
  -6   2  14        7.22        5.02      7.71 o 
  -5   2  14      760.89      831.79     89.21 o 
  -4   2  14      752.95      852.99     51.46 o 
  -3   2  14      395.55      455.07     31.03 o 
  -2   2  14        1.47       11.32      7.02 o 
  -1   2  14       47.99       52.27     10.13 o 
   0   2  14     1495.03     1447.73     72.63 o 
   1   2  14       74.00       61.28     12.01 o 
   2   2  14      113.72       90.98     13.93 o 
   3   2  14        5.33        3.73     11.72 o 
   4   2  14       21.42       26.83     20.16 o 
   5   2  14        3.33        7.66      7.83 o 
   6   2  14       26.84       20.05      8.32 o 
  -8   3  14       10.41       14.28      7.37 o 
  -7   3  14       41.86       38.21     11.73 o 
  -6   3  14        9.07       10.00      9.07 o 
  -5   3  14       61.15       82.08     16.76 o 
  -4   3  14       18.38       15.38      8.18 o 
  -3   3  14      125.21      108.23     15.02 o 
  -2   3  14      257.28      241.49     31.23 o 
  -1   3  14      757.97      771.17     40.98 o 
   0   3  14      655.16      597.46     34.71 o 
   1   3  14     1264.53     1336.00     78.69 o 
   2   3  14      243.72      222.98     20.03 o 
   3   3  14      127.97      115.66     20.58 o 
   4   3  14        0.09       -0.53      6.66 o 
   5   3  14       38.72       25.16     10.72 o 
  -8   4  14       52.31       34.52     10.14 o
[truncated: 117,752 more chars]
